# Supplementary material for: Contrafreeloading in kea (Nestor notabilis) in comparison to Grey parrots (Psittacus erithacus)
Source: Sci Rep. 2022 Oct 18;12:17415. doi: 10.1038/s41598-022-21370-6 (PMC9579195; doi:10.1038/s41598-022-21370-6)
Supplement: Supplementary file 1 — Supplementary Information 1. [file 41598_2022_21370_MOESM1_ESM.csv]

Subject	Condition	Trial	First Hand	Lid Side	Side Chosen	Choice (1=lid; 0=unlidded)
Blofeld	Control Pref	1	R	L	R	0
Blofeld	Control Pref	2	R	R	R	1
Blofeld	Control Pref	3	L	R	L	0
Blofeld	Control Pref	4	L	L	R	0
Blofeld	Control Pref	5	R	R	R	1
Blofeld	Control Pref	6	L	L	R	0
Blofeld	Control Pref	7	R	L	L	1
Blofeld	Control Pref	8	L	R	R	1
Blofeld	Control Pref	9	L	L	R	0
Blofeld	Control Pref	10	R	R	R	1
Blofeld	Control Pref	11	L	R	R	1
Blofeld	Control Pref	12	R	R	R	1
Blofeld	Control Pref	13	L	R	L	0
Blofeld	Control Pref	14	L	L	L	1
Blofeld	Control Pref	15	R	R	R	1
Blofeld	Control Pref	16	L	L	L	1
Blofeld	Control Pref	17	L	R	R	1
Blofeld	Control Pref	18	R	L	R	0
Blofeld	Control Pref	19	L	L	L	1
Blofeld	Control Pref	20	R	R	R	1
Bruce	Control Pref	1	L	L	L	1
Bruce	Control Pref	2	R	R	R	1
Bruce	Control Pref	3	L	R	R	1
Bruce	Control Pref	4	L	L	R	0
Bruce	Control Pref	5	R	R	R	1
Bruce	Control Pref	6	L	L	R	0
Bruce	Control Pref	7	R	L	R	0
Bruce	Control Pref	8	R	R	R	1
Bruce	Control Pref	9	L	L	R	0
Bruce	Control Pref	10	R	R	L	0
Bruce	Control Pref	11	L	L	R	0
Bruce	Control Pref	12	R	R	R	1
Bruce	Control Pref	13	R	L	R	0
Bruce	Control Pref	14	L	L	R	0
Bruce	Control Pref	15	R	R	R	1
Bruce	Control Pref	16	L	L	L	1
Bruce	Control Pref	17	L	R	R	1
Bruce	Control Pref	18	R	R	R	1
Bruce	Control Pref	19	L	L	R	0
Bruce	Control Pref	20	R	R	R	1
Harley Quinn	Control Pref	1	L	R	R	1
Harley Quinn	Control Pref	2	R	R	R	1
Harley Quinn	Control Pref	3	L	L	R	0
Harley Quinn	Control Pref	4	R	L	R	0
Harley Quinn	Control Pref	5	R	R	R	1
Harley Quinn	Control Pref	6	L	L	R	0
Harley Quinn	Control Pref	7	L	R	R	1
Harley Quinn	Control Pref	8	R	L	R	0
Harley Quinn	Control Pref	9	L	L	R	0
Harley Quinn	Control Pref	10	R	R	R	1
Harley Quinn	Control Pref	11	R	L	R	0
Harley Quinn	Control Pref	12	R	R	R	1
Harley Quinn	Control Pref	13	L	L	R	0
Harley Quinn	Control Pref	14	L	R	R	1
Harley Quinn	Control Pref	15	R	R	R	1
Harley Quinn	Control Pref	16	L	L	R	0
Harley Quinn	Control Pref	17	R	L	R	0
Harley Quinn	Control Pref	18	L	R	R	1
Harley Quinn	Control Pref	19	L	L	R	0
Harley Quinn	Control Pref	20	R	R	R	1
Loki	Control Pref	1	R	L	R	0
Loki	Control Pref	2	L	L	L	1
Loki	Control Pref	3	R	R	R	1
Loki	Control Pref	4	R	L	R	0
Loki	Control Pref	5	L	R	R	1
Loki	Control Pref	6	L	R	R	1
Loki	Control Pref	7	R	L	L	1
Loki	Control Pref	8	L	R	R	1
Loki	Control Pref	9	R	L	R	0
Loki	Control Pref	10	L	R	R	1
Loki	Control Pref	11	L	R	R	1
Loki	Control Pref	12	L	L	R	0
Loki	Control Pref	13	L	R	R	1
Loki	Control Pref	14	L	R	R	1
Loki	Control Pref	15	R	L	R	0
Loki	Control Pref	16	R	L	L	1
Loki	Control Pref	17	L	R	R	1
Loki	Control Pref	18	R	L	L	1
Loki	Control Pref	19	L	R	R	1
Loki	Control Pref	20	R	L	R	0
Moriarty	Control Pref	1	R	R	R	1
Moriarty	Control Pref	2	L	R	R	1
Moriarty	Control Pref	3	R	L	L	1
Moriarty	Control Pref	4	L	L	R	0
Moriarty	Control Pref	5	L	R	R	1
Moriarty	Control Pref	6	R	L	L	1
Moriarty	Control Pref	7	L	R	R	1
Moriarty	Control Pref	8	R	R	L	0
Moriarty	Control Pref	9	R	L	R	0
Moriarty	Control Pref	10	L	L	L	1
Moriarty	Control Pref	11	R	R	L	0
Moriarty	Control Pref	12	R	L	R	0
Moriarty	Control Pref	13	L	R	R	1
Moriarty	Control Pref	14	L	L	L	1
Moriarty	Control Pref	15	R	L	R	0
Moriarty	Control Pref	16	L	R	R	1
Moriarty	Control Pref	17	R	L	R	0
Moriarty	Control Pref	18	R	R	L	0
Moriarty	Control Pref	19	L	R	R	1
Moriarty	Control Pref	20	L	L	R	0
Neo	Control Pref	1	L	R	R	1
Neo	Control Pref	2	R	L	L	1
Neo	Control Pref	3	L	R	R	1
Neo	Control Pref	4	L	R	L	0
Neo	Control Pref	5	R	L	L	1
Neo	Control Pref	6	L	R	R	1
Neo	Control Pref	7	R	L	L	1
Neo	Control Pref	8	R	L	L	1
Neo	Control Pref	9	L	R	R	1
Neo	Control Pref	10	R	L	L	1
Neo	Control Pref	11	R	L	L	1
Neo	Control Pref	12	L	R	R	1
Neo	Control Pref	13	R	L	L	1
Neo	Control Pref	14	R	L	L	1
Neo	Control Pref	15	L	R	L	0
Neo	Control Pref	16	R	L	L	1
Neo	Control Pref	17	L	R	R	1
Neo	Control Pref	18	L	R	R	1
Neo	Control Pref	19	R	L	L	1
Neo	Control Pref	20	L	R	R	1
Plankton	Control Pref	1	L	R	R	1
Plankton	Control Pref	2	R	L	L	1
Plankton	Control Pref	3	R	R	R	1
Plankton	Control Pref	4	L	L	L	1
Plankton	Control Pref	5	R	L	L	1
Plankton	Control Pref	6	L	R	L	0
Plankton	Control Pref	7	R	R	R	1
Plankton	Control Pref	8	L	L	L	1
Plankton	Control Pref	9	L	R	L	0
Plankton	Control Pref	10	R	L	L	1
Plankton	Control Pref	11	R	L	L	1
Plankton	Control Pref	12	L	R	L	0
Plankton	Control Pref	13	R	R	R	1
Plankton	Control Pref	14	L	L	L	1
Plankton	Control Pref	15	L	R	R	1
Plankton	Control Pref	16	R	L	L	1
Plankton	Control Pref	17	L	L	L	1
Plankton	Control Pref	18	R	R	R	1
Plankton	Control Pref	19	R	L	L	1
Plankton	Control Pref	20	R	L	L	1
Taz	Control Pref	1	R	L	R	0
Taz	Control Pref	2	L	R	R	1
Taz	Control Pref	3	R	R	L	0
Taz	Control Pref	4	L	L	L	1
Taz	Control Pref	5	R	R	R	1
Taz	Control Pref	6	L	L	L	1
Taz	Control Pref	7	L	L	L	1
Taz	Control Pref	8	L	R	R	1
Taz	Control Pref	9	L	L	R	0
Taz	Control Pref	10	R	R	R	1
Taz	Control Pref	11	L	R	R	1
Taz	Control Pref	12	R	L	R	0
Taz	Control Pref	13	R	R	R	1
Taz	Control Pref	14	L	L	R	0
Taz	Control Pref	15	L	L	R	0
Taz	Control Pref	16	R	R	R	1
Taz	Control Pref	17	R	R	R	1
Taz	Control Pref	18	L	L	L	1
Taz	Control Pref	19	R	R	R	1
Taz	Control Pref	20	R	L	R	0
