# Supplementary material for: Contrafreeloading in kea (Nestor notabilis) in comparison to Grey parrots (Psittacus erithacus)
Source: Sci Rep. 2022 Oct 18;12:17415. doi: 10.1038/s41598-022-21370-6 (PMC9579195; doi:10.1038/s41598-022-21370-6)
Supplement: Supplementary file 2 — Supplementary Information 2. [file 41598_2022_21370_MOESM2_ESM.csv]

Subject	TrialNumber	TrialID	Left	Lid1	Right	Lid2	First Hand	Choice	Choice Order	Test Type	Contrafreeloading
Blofeld	1	22	Hazelnut	Closed	Hazelnut	Open	Right	Left	Second	Classical	1
Blofeld	2	20	Fat	Closed	Sultana	Open	Left	Right	Second	Calculated	0
Blofeld	4	13	Fat	Closed	Fat	Open	Right	Right	First	Classical	0
Blofeld	5	17	Fat	Open	Sultana	Closed	Right	Right	First	Super	1
Blofeld	6	22	Hazelnut	Open	Hazelnut	Closed	Left	Left	First	Classical	0
Blofeld	7	17	Sultana	Closed	Fat	Open	Left	Right	Second	Super	0
Blofeld	10	24	Hazelnut	Open	Sultana	Closed	Left	Right	Second	Super	1
Blofeld	11	15	Fat	Open	Hazelnut	Closed	Left	Right	Second	Super	1
Blofeld	13	18	Hazelnut	Open	Fat	Closed	Right	Right	First	Calculated	1
Blofeld	14	17	Fat	Open	Sultana	Closed	Left	Left	First	Super	0
Blofeld	17	25	Hazelnut	Closed	Sultana	Open	Left	Left	First	Calculated	1
Blofeld	20	18	Fat	Closed	Hazelnut	Open	Right	Left	Second	Calculated	1
Blofeld	23	15	Fat	Open	Hazelnut	Closed	Right	Right	First	Super	1
Blofeld	25	24	Sultana	Closed	Hazelnut	Open	Left	Right	Second	Super	0
Blofeld	26	9	Empty	Closed	Hazelnut	Open	Left	Left	First	Super	1
Blofeld	28	6	Empty	Open	Sultana	Closed	Right	Right	First	Calculated	1
Blofeld	29	20	Sultana	Open	Fat	Closed	Left	Right	Second	Calculated	1
Blofeld	30	24	Hazelnut	Open	Sultana	Closed	Left	Left	First	Super	0
Blofeld	31	13	Fat	Open	Fat	Closed	Right	Right	First	Classical	1
Blofeld	34	6	Empty	Open	Sultana	Closed	Left	Right	Second	Calculated	1
Blofeld	35	7	Fat	Open	Empty	Closed	Left	Left	First	Super	0
Blofeld	38	9	Empty	Closed	Hazelnut	Open	Left	Right	Second	Super	0
Blofeld	41	17	Sultana	Closed	Fat	Open	Right	Right	First	Super	0
Blofeld	43	27	Sultana	Closed	Sultana	Open	Left	Right	Second	Classical	0
Blofeld	45	15	Fat	Open	Hazelnut	Closed	Right	Right	First	Super	1
Blofeld	46	17	Sultana	Closed	Fat	Open	Left	Right	Second	Super	0
Blofeld	48	4	Hazelnut	Closed	Empty	Open	Right	Left	Second	Calculated	1
Blofeld	49	13	Fat	Open	Fat	Closed	Left	Left	First	Classical	0
Blofeld	50	11	Sultana	Open	Empty	Closed	Left	Left	First	Super	0
Blofeld	51	20	Sultana	Open	Fat	Closed	Right	Right	First	Calculated	1
Blofeld	52	4	Empty	Open	Hazelnut	Closed	Right	Right	First	Calculated	1
Blofeld	54	4	Hazelnut	Closed	Empty	Open	Left	Left	First	Calculated	1
Blofeld	55	18	Hazelnut	Open	Fat	Closed	Right	Right	First	Calculated	1
Blofeld	56	20	Fat	Closed	Sultana	Open	Left	Left	First	Calculated	1
Blofeld	57	13	Fat	Closed	Fat	Open	Left	Left	First	Classical	1
Blofeld	59	15	Hazelnut	Closed	Fat	Open	Left	Right	Second	Super	0
Blofeld	61	20	Fat	Closed	Sultana	Open	Right	Left	Second	Calculated	1
Blofeld	62	25	Sultana	Open	Hazelnut	Closed	Left	Right	Second	Calculated	1
Blofeld	65	9	Hazelnut	Open	Empty	Closed	Left	Left	First	Super	0
Blofeld	67	7	Fat	Open	Empty	Closed	Right	Left	Second	Super	0
Blofeld	71	22	Hazelnut	Closed	Hazelnut	Open	Left	Left	First	Classical	1
Blofeld	73	9	Hazelnut	Open	Empty	Closed	Left	Left	First	Super	0
Blofeld	74	25	Hazelnut	Closed	Sultana	Open	Right	Left	Second	Calculated	1
Blofeld	75	25	Sultana	Open	Hazelnut	Closed	Right	Right	First	Calculated	1
Blofeld	80	4	Empty	Open	Hazelnut	Closed	Left	Right	Second	Calculated	1
Blofeld	81	24	Hazelnut	Open	Sultana	Closed	Right	Left	Second	Super	0
Blofeld	86	6	Sultana	Closed	Empty	Open	Right	Left	Second	Calculated	1
Blofeld	89	18	Hazelnut	Open	Fat	Closed	Left	Right	Second	Calculated	1
Blofeld	90	15	Fat	Open	Hazelnut	Closed	Left	Left	First	Super	0
Blofeld	91	7	Empty	Closed	Fat	Open	Right	Right	First	Super	0
Blofeld	92	25	Sultana	Open	Hazelnut	Closed	Right	Left	Second	Calculated	0
Blofeld	94	7	Empty	Closed	Fat	Open	Right	Right	First	Super	0
Blofeld	96	18	Fat	Closed	Hazelnut	Open	Left	Left	First	Calculated	1
Blofeld	100	20	Fat	Closed	Sultana	Open	Left	Left	First	Calculated	1
Blofeld	101	4	Empty	Open	Hazelnut	Closed	Right	Right	First	Calculated	1
Blofeld	102	2	Fat	Closed	Empty	Open	Left	Left	First	Calculated	1
Blofeld	106	7	Fat	Open	Empty	Closed	Right	Left	Second	Super	0
Blofeld	107	6	Sultana	Closed	Empty	Open	Right	Right	First	Calculated	0
Blofeld	109	27	Sultana	Closed	Sultana	Open	Left	Right	Second	Classical	0
Blofeld	110	2	Empty	Open	Fat	Closed	Right	Right	First	Calculated	1
Blofeld	111	7	Fat	Open	Empty	Closed	Left	Left	First	Super	0
Blofeld	113	18	Fat	Closed	Hazelnut	Open	Right	Left	Second	Calculated	1
Blofeld	114	4	Hazelnut	Closed	Empty	Open	Left	Left	First	Calculated	1
Blofeld	118	15	Hazelnut	Closed	Fat	Open	Right	Right	First	Super	0
Blofeld	119	13	Fat	Closed	Fat	Open	Left	Right	Second	Classical	0
Blofeld	120	4	Hazelnut	Closed	Empty	Open	Right	Left	Second	Calculated	1
Blofeld	121	27	Sultana	Closed	Sultana	Open	Right	Right	First	Classical	0
Blofeld	125	6	Empty	Open	Sultana	Closed	Right	Right	First	Calculated	1
Blofeld	128	22	Hazelnut	Open	Hazelnut	Closed	Right	Left	Second	Classical	0
Blofeld	134	20	Sultana	Open	Fat	Closed	Left	Right	Second	Calculated	1
Blofeld	136	13	Fat	Closed	Fat	Open	Right	Right	First	Classical	0
Blofeld	138	7	Fat	Open	Empty	Closed	Left	Left	First	Super	0
Blofeld	139	18	Hazelnut	Open	Fat	Closed	Right	Right	First	Calculated	1
Blofeld	142	2	Fat	Closed	Empty	Open	Right	Left	Second	Calculated	1
Blofeld	148	24	Sultana	Closed	Hazelnut	Open	Right	Right	First	Super	0
Blofeld	149	9	Hazelnut	Open	Empty	Closed	Left	Left	First	Super	0
Blofeld	151	20	Sultana	Open	Fat	Closed	Right	Right	First	Calculated	1
Blofeld	154	2	Empty	Open	Fat	Closed	Right	Right	First	Calculated	1
Blofeld	155	11	Sultana	Open	Empty	Closed	Right	Left	Second	Super	0
Blofeld	157	2	Fat	Closed	Empty	Open	Left	Left	First	Calculated	1
Blofeld	160	22	Hazelnut	Open	Hazelnut	Closed	Left	Right	Second	Classical	1
Blofeld	161	7	Empty	Closed	Fat	Open	Left	Right	Second	Super	0
Blofeld	162	11	Sultana	Open	Empty	Closed	Right	Left	Second	Super	0
Blofeld	163	2	Fat	Closed	Empty	Open	Right	Left	Second	Calculated	1
Blofeld	164	15	Hazelnut	Closed	Fat	Open	Left	Right	Second	Super	0
Blofeld	165	11	Sultana	Open	Empty	Closed	Left	Right	Second	Super	1
Blofeld	166	24	Sultana	Closed	Hazelnut	Open	Right	Right	First	Super	0
Blofeld	167	25	Sultana	Open	Hazelnut	Closed	Right	Right	First	Calculated	1
Blofeld	168	25	Sultana	Open	Hazelnut	Closed	Left	Right	Second	Calculated	1
Blofeld	169	4	Hazelnut	Closed	Empty	Open	Left	Left	First	Calculated	1
Blofeld	171	9	Empty	Closed	Hazelnut	Open	Right	Right	First	Super	0
Blofeld	176	4	Hazelnut	Closed	Empty	Open	Right	Left	Second	Calculated	1
Blofeld	177	27	Sultana	Open	Sultana	Closed	Right	Right	First	Classical	1
Blofeld	178	24	Hazelnut	Open	Sultana	Closed	Left	Left	First	Super	0
Blofeld	179	6	Sultana	Closed	Empty	Open	Left	Left	First	Calculated	1
Blofeld	181	20	Fat	Closed	Sultana	Open	Right	Left	Second	Calculated	1
Blofeld	182	6	Sultana	Closed	Empty	Open	Left	Left	First	Calculated	1
Blofeld	183	6	Empty	Open	Sultana	Closed	Right	Right	First	Calculated	1
Blofeld	184	17	Fat	Open	Sultana	Closed	Right	Left	Second	Super	0
Blofeld	185	18	Fat	Closed	Hazelnut	Open	Left	Left	First	Calculated	1
Blofeld	187	15	Fat	Open	Hazelnut	Closed	Right	Left	Second	Super	0
Blofeld	189	22	Hazelnut	Closed	Hazelnut	Open	Left	Right	Second	Classical	0
Blofeld	192	11	Empty	Closed	Sultana	Open	Right	Right	First	Super	0
Blofeld	193	2	Empty	Open	Fat	Closed	Left	Right	Second	Calculated	1
Blofeld	194	24	Sultana	Closed	Hazelnut	Open	Left	Right	Second	Super	0
Blofeld	196	15	Hazelnut	Closed	Fat	Open	Left	Right	Second	Super	0
Blofeld	197	13	Fat	Open	Fat	Closed	Left	Right	Second	Classical	1
Blofeld	198	22	Hazelnut	Open	Hazelnut	Closed	Right	Left	Second	Classical	0
Blofeld	200	24	Sultana	Closed	Hazelnut	Open	Left	Right	Second	Super	0
Blofeld	201	6	Sultana	Closed	Empty	Open	Right	Left	Second	Calculated	1
Blofeld	202	27	Sultana	Open	Sultana	Closed	Right	Left	Second	Classical	0
Blofeld	203	13	Fat	Open	Fat	Closed	Left	Left	First	Classical	0
Blofeld	205	11	Sultana	Open	Empty	Closed	Left	Left	First	Super	0
Blofeld	207	11	Empty	Closed	Sultana	Open	Right	Right	First	Super	0
Blofeld	209	9	Empty	Closed	Hazelnut	Open	Right	Right	First	Super	0
Blofeld	210	17	Sultana	Closed	Fat	Open	Right	Right	First	Super	0
Blofeld	211	27	Sultana	Open	Sultana	Closed	Left	Right	Second	Classical	1
Blofeld	213	11	Empty	Closed	Sultana	Open	Right	Right	First	Super	0
Blofeld	215	11	Empty	Closed	Sultana	Open	Left	Right	Second	Super	0
Blofeld	217	6	Sultana	Closed	Empty	Open	Left	Right	Second	Calculated	0
Blofeld	221	20	Fat	Closed	Sultana	Open	Right	Left	Second	Calculated	1
Blofeld	222	17	Sultana	Closed	Fat	Open	Left	Right	Second	Super	0
Blofeld	227	17	Fat	Open	Sultana	Closed	Left	Left	First	Super	0
Blofeld	229	9	Hazelnut	Open	Empty	Closed	Right	Left	Second	Super	0
Blofeld	230	9	Empty	Closed	Hazelnut	Open	Left	Right	Second	Super	0
Blofeld	231	4	Empty	Open	Hazelnut	Closed	Right	Right	First	Calculated	1
Blofeld	233	27	Sultana	Open	Sultana	Closed	Left	Right	Second	Classical	1
Blofeld	235	18	Hazelnut	Open	Fat	Closed	Left	Right	Second	Calculated	1
Blofeld	238	15	Hazelnut	Closed	Fat	Open	Right	Left	Second	Super	1
Blofeld	239	20	Sultana	Open	Fat	Closed	Left	Right	Second	Calculated	1
Blofeld	242	2	Empty	Open	Fat	Closed	Right	Right	First	Calculated	1
Blofeld	243	18	Fat	Closed	Hazelnut	Open	Left	Left	First	Calculated	1
Blofeld	245	25	Hazelnut	Closed	Sultana	Open	Right	Left	Second	Calculated	1
Blofeld	246	2	Fat	Closed	Empty	Open	Right	Left	Second	Calculated	1
Blofeld	247	17	Fat	Open	Sultana	Closed	Left	Left	First	Super	0
Blofeld	248	4	Empty	Open	Hazelnut	Closed	Left	Left	First	Calculated	0
Blofeld	251	25	Hazelnut	Closed	Sultana	Open	Left	Left	First	Calculated	1
Blofeld	253	22	Hazelnut	Closed	Hazelnut	Open	Right	Left	Second	Classical	1
Blofeld	254	15	Hazelnut	Closed	Fat	Open	Right	Right	First	Super	0
Blofeld	255	22	Hazelnut	Open	Hazelnut	Closed	Left	Right	Second	Classical	1
Blofeld	256	15	Fat	Open	Hazelnut	Closed	Left	Left	First	Super	0
Blofeld	257	22	Hazelnut	Open	Hazelnut	Closed	Right	Left	Second	Classical	0
Blofeld	261	24	Sultana	Closed	Hazelnut	Open	Right	Right	First	Super	0
Blofeld	262	11	Empty	Closed	Sultana	Open	Left	Right	Second	Super	0
Blofeld	267	22	Hazelnut	Closed	Hazelnut	Open	Left	Right	Second	Classical	0
Blofeld	268	6	Empty	Open	Sultana	Closed	Left	Right	Second	Calculated	1
Blofeld	269	9	Empty	Closed	Hazelnut	Open	Right	Right	First	Super	0
Blofeld	271	13	Fat	Closed	Fat	Open	Left	Right	Second	Classical	0
Blofeld	272	7	Empty	Closed	Fat	Open	Left	Right	Second	Super	0
Blofeld	273	13	Fat	Open	Fat	Closed	Right	Left	Second	Classical	0
Blofeld	274	24	Hazelnut	Open	Sultana	Closed	Right	Left	Second	Super	0
Blofeld	279	25	Hazelnut	Closed	Sultana	Open	Left	Left	First	Calculated	1
Blofeld	280	11	Sultana	Open	Empty	Closed	Right	Left	Second	Super	0
Blofeld	283	9	Hazelnut	Open	Empty	Closed	Right	Left	Second	Super	0
Blofeld	284	2	Empty	Open	Fat	Closed	Left	Right	Second	Calculated	1
Blofeld	286	9	Hazelnut	Open	Empty	Closed	Right	Left	Second	Super	0
Blofeld	287	17	Sultana	Closed	Fat	Open	Right	Right	First	Super	0
Blofeld	291	18	Fat	Closed	Hazelnut	Open	Right	Left	Second	Calculated	1
Blofeld	293	27	Sultana	Open	Sultana	Closed	Left	Right	Second	Classical	1
Blofeld	295	18	Hazelnut	Open	Fat	Closed	Left	Right	Second	Calculated	1
Blofeld	296	4	Empty	Open	Hazelnut	Closed	Left	Right	Second	Calculated	1
Blofeld	297	13	Fat	Closed	Fat	Open	Right	Left	Second	Classical	1
Blofeld	298	7	Empty	Closed	Fat	Open	Right	Right	First	Super	0
Blofeld	303	27	Sultana	Closed	Sultana	Open	Right	Left	Second	Classical	1
Blofeld	305	6	Empty	Open	Sultana	Closed	Left	Right	Second	Calculated	1
Blofeld	307	25	Sultana	Open	Hazelnut	Closed	Left	Right	Second	Calculated	1
Blofeld	308	11	Empty	Closed	Sultana	Open	Left	Left	First	Super	1
Blofeld	309	24	Hazelnut	Open	Sultana	Closed	Right	Left	Second	Super	0
Blofeld	310	22	Hazelnut	Closed	Hazelnut	Open	Right	Left	Second	Classical	1
Blofeld	312	25	Hazelnut	Closed	Sultana	Open	Right	Left	Second	Calculated	1
Blofeld	314	7	Empty	Closed	Fat	Open	Left	Right	Second	Super	0
Blofeld	315	2	Empty	Open	Fat	Closed	Left	Right	Second	Calculated	1
Blofeld	316	27	Sultana	Open	Sultana	Closed	Right	Right	First	Classical	1
Blofeld	317	17	Fat	Open	Sultana	Closed	Right	Left	Second	Super	0
Blofeld	319	27	Sultana	Closed	Sultana	Open	Right	Left	Second	Classical	1
Blofeld	320	20	Sultana	Open	Fat	Closed	Right	Right	First	Calculated	1
Blofeld	321	27	Sultana	Closed	Sultana	Open	Left	Left	First	Classical	1
Blofeld	322	2	Fat	Closed	Empty	Open	Left	Left	First	Calculated	1
Blofeld	323	7	Fat	Open	Empty	Closed	Right	Left	Second	Super	0
Blofeld	324	13	Fat	Open	Fat	Closed	Right	Left	Second	Classical	0
Bruce	2	25	Hazelnut	Closed	Sultana	Open	Left	Right	Second	Calculated	0
Bruce	3	11	Sultana	Open	Empty	Closed	Right	Left	Second	Super	0
Bruce	6	2	Fat	Closed	Empty	Open	Left	Left	First	Calculated	1
Bruce	7	17	Sultana	Closed	Fat	Open	Right	Left	Second	Super	1
Bruce	8	6	Empty	Open	Sultana	Closed	Right	Left	Second	Calculated	0
Bruce	9	9	Empty	Closed	Hazelnut	Open	Left	Right	Second	Super	0
Bruce	11	24	Hazelnut	Open	Sultana	Closed	Left	Left	First	Super	0
Bruce	13	24	Hazelnut	Open	Sultana	Closed	Right	Left	Second	Super	0
Bruce	14	22	Hazelnut	Closed	Hazelnut	Open	Left	Left	First	Classical	1
Bruce	16	7	Empty	Closed	Fat	Open	Right	Right	First	Super	0
Bruce	17	22	Hazelnut	Closed	Hazelnut	Open	Right	Left	Second	Classical	1
Bruce	19	6	Empty	Open	Sultana	Closed	Right	Left	Second	Calculated	0
Bruce	20	17	Sultana	Closed	Fat	Open	Left	Right	Second	Super	0
Bruce	24	20	Fat	Closed	Sultana	Open	Right	Right	First	Calculated	0
Bruce	28	22	Hazelnut	Open	Hazelnut	Closed	Right	Left	Second	Classical	0
Bruce	29	22	Hazelnut	Closed	Hazelnut	Open	Right	Left	Second	Classical	1
Bruce	30	13	Fat	Closed	Fat	Open	Left	Right	Second	Classical	0
Bruce	32	9	Hazelnut	Open	Empty	Closed	Right	Left	Second	Super	0
Bruce	34	13	Fat	Open	Fat	Closed	Left	Left	First	Classical	0
Bruce	35	6	Empty	Open	Sultana	Closed	Left	Left	First	Calculated	0
Bruce	37	22	Hazelnut	Open	Hazelnut	Closed	Right	Left	Second	Classical	0
Bruce	38	20	Sultana	Open	Fat	Closed	Left	Right	Second	Calculated	1
Bruce	39	6	Empty	Open	Sultana	Closed	Left	Right	Second	Calculated	1
Bruce	41	22	Hazelnut	Closed	Hazelnut	Open	Left	Right	Second	Classical	0
Bruce	46	17	Fat	Open	Sultana	Closed	Right	Left	Second	Super	0
Bruce	47	18	Hazelnut	Open	Fat	Closed	Left	Right	Second	Calculated	1
Bruce	50	20	Fat	Closed	Sultana	Open	Left	Left	First	Calculated	1
Bruce	51	13	Fat	Open	Fat	Closed	Right	Left	Second	Classical	0
Bruce	53	11	Sultana	Open	Empty	Closed	Left	Right	Second	Super	1
Bruce	55	11	Empty	Closed	Sultana	Open	Right	Right	First	Super	0
Bruce	56	9	Hazelnut	Open	Empty	Closed	Left	Right	Second	Super	1
Bruce	58	27	Sultana	Open	Sultana	Closed	Right	Right	First	Classical	1
Bruce	59	27	Sultana	Open	Sultana	Closed	Right	Right	First	Classical	1
Bruce	60	11	Sultana	Open	Empty	Closed	Left	Right	Second	Super	1
Bruce	61	15	Fat	Open	Hazelnut	Closed	Right	Left	Second	Super	0
Bruce	62	25	Hazelnut	Closed	Sultana	Open	Right	Right	First	Calculated	0
Bruce	63	6	Sultana	Closed	Empty	Open	Left	Right	Second	Calculated	0
Bruce	66	11	Empty	Closed	Sultana	Open	Left	Right	Second	Super	0
Bruce	67	24	Hazelnut	Open	Sultana	Closed	Right	Left	Second	Super	0
Bruce	72	20	Sultana	Open	Fat	Closed	Left	Left	First	Calculated	0
Bruce	74	4	Hazelnut	Closed	Empty	Open	Right	Left	Second	Calculated	1
Bruce	75	15	Fat	Open	Hazelnut	Closed	Right	Right	First	Super	1
Bruce	77	24	Sultana	Closed	Hazelnut	Open	Left	Right	Second	Super	0
Bruce	80	24	Hazelnut	Open	Sultana	Closed	Left	Left	First	Super	0
Bruce	81	15	Hazelnut	Closed	Fat	Open	Left	Left	First	Super	1
Bruce	84	25	Hazelnut	Closed	Sultana	Open	Left	Left	First	Calculated	1
Bruce	85	9	Hazelnut	Open	Empty	Closed	Left	Left	First	Super	0
Bruce	86	9	Empty	Closed	Hazelnut	Open	Right	Right	First	Super	0
Bruce	87	13	Fat	Open	Fat	Closed	Right	Left	Second	Classical	0
Bruce	89	20	Sultana	Open	Fat	Closed	Right	Right	First	Calculated	1
Bruce	90	4	Empty	Open	Hazelnut	Closed	Left	Right	Second	Calculated	1
Bruce	92	24	Sultana	Closed	Hazelnut	Open	Right	Right	First	Super	0
Bruce	93	17	Sultana	Closed	Fat	Open	Right	Right	First	Super	0
Bruce	96	24	Hazelnut	Open	Sultana	Closed	Right	Left	Second	Super	0
Bruce	99	9	Empty	Closed	Hazelnut	Open	Right	Right	First	Super	0
Bruce	105	2	Empty	Open	Fat	Closed	Right	Right	First	Calculated	1
Bruce	106	22	Hazelnut	Closed	Hazelnut	Open	Right	Right	First	Classical	0
Bruce	108	20	Sultana	Open	Fat	Closed	Left	Right	Second	Calculated	1
Bruce	110	25	Sultana	Open	Hazelnut	Closed	Right	Right	First	Calculated	1
Bruce	112	7	Fat	Open	Empty	Closed	Left	Left	First	Super	0
Bruce	113	20	Sultana	Open	Fat	Closed	Right	Right	First	Calculated	1
Bruce	115	9	Hazelnut	Open	Empty	Closed	Left	Left	First	Super	0
Bruce	116	17	Fat	Open	Sultana	Closed	Right	Left	Second	Super	0
Bruce	117	18	Hazelnut	Open	Fat	Closed	Left	Left	First	Calculated	0
Bruce	118	15	Fat	Open	Hazelnut	Closed	Left	Left	First	Super	0
Bruce	119	9	Hazelnut	Open	Empty	Closed	Right	Left	Second	Super	0
Bruce	120	18	Hazelnut	Open	Fat	Closed	Right	Left	Second	Calculated	0
Bruce	121	2	Empty	Open	Fat	Closed	Left	Right	Second	Calculated	1
Bruce	122	25	Sultana	Open	Hazelnut	Closed	Left	Right	Second	Calculated	1
Bruce	123	27	Sultana	Closed	Sultana	Open	Right	Right	First	Classical	0
Bruce	124	11	Sultana	Open	Empty	Closed	Right	Right	First	Super	1
Bruce	125	15	Hazelnut	Closed	Fat	Open	Left	Right	Second	Super	0
Bruce	126	17	Sultana	Closed	Fat	Open	Left	Right	Second	Super	0
Bruce	129	9	Empty	Closed	Hazelnut	Open	Left	Right	Second	Super	0
Bruce	130	7	Empty	Closed	Fat	Open	Left	Left	First	Super	1
Bruce	132	13	Fat	Open	Fat	Closed	Right	Right	First	Classical	1
Bruce	133	27	Sultana	Closed	Sultana	Open	Left	Left	First	Classical	1
Bruce	135	15	Hazelnut	Closed	Fat	Open	Right	Right	First	Super	0
Bruce	136	2	Fat	Closed	Empty	Open	Right	Left	Second	Calculated	1
Bruce	137	7	Empty	Closed	Fat	Open	Left	Right	Second	Super	0
Bruce	138	4	Hazelnut	Closed	Empty	Open	Left	Left	First	Calculated	1
Bruce	139	6	Sultana	Closed	Empty	Open	Right	Left	Second	Calculated	1
Bruce	141	7	Fat	Open	Empty	Closed	Left	Left	First	Super	0
Bruce	142	4	Hazelnut	Closed	Empty	Open	Left	Left	First	Calculated	1
Bruce	144	18	Fat	Closed	Hazelnut	Open	Right	Left	Second	Calculated	1
Bruce	145	25	Sultana	Open	Hazelnut	Closed	Left	Right	Second	Calculated	1
Bruce	146	9	Hazelnut	Open	Empty	Closed	Right	Left	Second	Super	0
Bruce	147	25	Sultana	Open	Hazelnut	Closed	Right	Right	First	Calculated	1
Bruce	149	2	Empty	Open	Fat	Closed	Left	Right	Second	Calculated	1
Bruce	151	15	Fat	Open	Hazelnut	Closed	Left	Left	First	Super	0
Bruce	152	4	Empty	Open	Hazelnut	Closed	Left	Left	First	Calculated	0
Bruce	153	27	Sultana	Closed	Sultana	Open	Right	Left	Second	Classical	1
Bruce	155	25	Sultana	Open	Hazelnut	Closed	Left	Right	Second	Calculated	1
Bruce	157	11	Sultana	Open	Empty	Closed	Left	Right	Second	Super	1
Bruce	162	6	Sultana	Closed	Empty	Open	Right	Left	Second	Calculated	1
Bruce	163	15	Hazelnut	Closed	Fat	Open	Right	Right	First	Super	0
Bruce	164	15	Fat	Open	Hazelnut	Closed	Left	Left	First	Super	0
Bruce	166	18	Hazelnut	Open	Fat	Closed	Right	Right	First	Calculated	1
Bruce	170	13	Fat	Closed	Fat	Open	Left	Left	First	Classical	1
Bruce	171	27	Sultana	Open	Sultana	Closed	Left	Left	First	Classical	0
Bruce	173	2	Empty	Open	Fat	Closed	Right	Right	First	Calculated	1
Bruce	174	17	Fat	Open	Sultana	Closed	Left	Left	First	Super	0
Bruce	175	18	Fat	Closed	Hazelnut	Open	Left	Left	First	Calculated	1
Bruce	177	7	Fat	Open	Empty	Closed	Right	Left	Second	Super	0
Bruce	178	4	Empty	Open	Hazelnut	Closed	Left	Right	Second	Calculated	1
Bruce	180	20	Sultana	Open	Fat	Closed	Right	Right	First	Calculated	1
Bruce	181	11	Empty	Closed	Sultana	Open	Left	Left	First	Super	1
Bruce	182	6	Sultana	Closed	Empty	Open	Left	Right	Second	Calculated	0
Bruce	185	18	Hazelnut	Open	Fat	Closed	Right	Right	First	Calculated	1
Bruce	186	7	Fat	Open	Empty	Closed	Left	Left	First	Super	0
Bruce	189	2	Empty	Open	Fat	Closed	Left	Right	Second	Calculated	1
Bruce	190	22	Hazelnut	Closed	Hazelnut	Open	Left	Right	Second	Classical	0
Bruce	191	6	Sultana	Closed	Empty	Open	Right	Right	First	Calculated	0
Bruce	192	6	Empty	Open	Sultana	Closed	Left	Right	Second	Calculated	1
Bruce	194	25	Hazelnut	Closed	Sultana	Open	Right	Left	Second	Calculated	1
Bruce	198	7	Empty	Closed	Fat	Open	Right	Right	First	Super	0
Bruce	199	22	Hazelnut	Open	Hazelnut	Closed	Left	Left	First	Classical	0
Bruce	200	9	Empty	Closed	Hazelnut	Open	Left	Right	Second	Super	0
Bruce	201	4	Empty	Open	Hazelnut	Closed	Right	Right	First	Calculated	1
Bruce	202	13	Fat	Closed	Fat	Open	Right	Right	First	Classical	0
Bruce	203	22	Hazelnut	Open	Hazelnut	Closed	Left	Right	Second	Classical	1
Bruce	204	25	Sultana	Open	Hazelnut	Closed	Right	Right	First	Calculated	1
Bruce	206	4	Empty	Open	Hazelnut	Closed	Right	Left	Second	Calculated	0
Bruce	212	25	Hazelnut	Closed	Sultana	Open	Left	Left	First	Calculated	1
Bruce	213	13	Fat	Closed	Fat	Open	Right	Left	Second	Classical	1
Bruce	215	20	Fat	Closed	Sultana	Open	Left	Left	First	Calculated	1
Bruce	217	18	Fat	Closed	Hazelnut	Open	Left	Left	First	Calculated	1
Bruce	218	2	Fat	Closed	Empty	Open	Right	Left	Second	Calculated	1
Bruce	219	6	Empty	Open	Sultana	Closed	Right	Left	Second	Calculated	0
Bruce	222	13	Fat	Closed	Fat	Open	Right	Right	First	Classical	0
Bruce	223	2	Fat	Closed	Empty	Open	Right	Left	Second	Calculated	1
Bruce	224	27	Sultana	Open	Sultana	Closed	Left	Right	Second	Classical	1
Bruce	230	27	Sultana	Closed	Sultana	Open	Left	Left	First	Classical	1
Bruce	231	24	Hazelnut	Open	Sultana	Closed	Left	Right	Second	Super	1
Bruce	234	17	Sultana	Closed	Fat	Open	Right	Right	First	Super	0
Bruce	239	17	Fat	Open	Sultana	Closed	Left	Left	First	Super	0
Bruce	240	4	Hazelnut	Closed	Empty	Open	Right	Left	Second	Calculated	1
Bruce	241	6	Sultana	Closed	Empty	Open	Left	Left	First	Calculated	1
Bruce	244	13	Fat	Open	Fat	Closed	Left	Right	Second	Classical	1
Bruce	246	4	Hazelnut	Closed	Empty	Open	Right	Left	Second	Calculated	1
Bruce	247	7	Fat	Open	Empty	Closed	Right	Left	Second	Super	0
Bruce	250	20	Fat	Closed	Sultana	Open	Right	Left	Second	Calculated	1
Bruce	251	11	Empty	Closed	Sultana	Open	Left	Left	First	Super	1
Bruce	252	18	Fat	Closed	Hazelnut	Open	Right	Left	Second	Calculated	1
Bruce	257	13	Fat	Open	Fat	Closed	Left	Right	Second	Classical	1
Bruce	258	11	Empty	Closed	Sultana	Open	Right	Left	Second	Super	1
Bruce	260	18	Hazelnut	Open	Fat	Closed	Left	Right	Second	Calculated	1
Bruce	261	27	Sultana	Open	Sultana	Closed	Left	Right	Second	Classical	1
Bruce	263	7	Fat	Open	Empty	Closed	Right	Left	Second	Super	0
Bruce	265	2	Fat	Closed	Empty	Open	Left	Left	First	Calculated	1
Bruce	269	15	Fat	Open	Hazelnut	Closed	Right	Left	Second	Super	0
Bruce	270	4	Hazelnut	Closed	Empty	Open	Left	Right	Second	Calculated	0
Bruce	271	20	Fat	Closed	Sultana	Open	Left	Left	First	Calculated	1
Bruce	273	17	Sultana	Closed	Fat	Open	Left	Right	Second	Super	0
Bruce	275	2	Empty	Open	Fat	Closed	Right	Right	First	Calculated	1
Bruce	277	22	Hazelnut	Open	Hazelnut	Closed	Left	Left	First	Classical	0
Bruce	278	15	Hazelnut	Closed	Fat	Open	Right	Right	First	Super	0
Bruce	279	17	Fat	Open	Sultana	Closed	Right	Left	Second	Super	0
Bruce	282	27	Sultana	Closed	Sultana	Open	Right	Left	Second	Classical	1
Bruce	283	25	Hazelnut	Closed	Sultana	Open	Right	Left	Second	Calculated	1
Bruce	284	27	Sultana	Closed	Sultana	Open	Left	Right	Second	Classical	0
Bruce	287	20	Fat	Closed	Sultana	Open	Right	Left	Second	Calculated	1
Bruce	288	7	Empty	Closed	Fat	Open	Right	Right	First	Super	0
Bruce	293	11	Sultana	Open	Empty	Closed	Right	Left	Second	Super	0
Bruce	294	17	Fat	Open	Sultana	Closed	Left	Left	First	Super	0
Bruce	295	27	Sultana	Open	Sultana	Closed	Right	Right	First	Classical	1
Bruce	297	7	Empty	Closed	Fat	Open	Left	Right	Second	Super	0
Bruce	299	4	Empty	Open	Hazelnut	Closed	Right	Right	First	Calculated	1
Bruce	303	22	Hazelnut	Open	Hazelnut	Closed	Right	Left	Second	Classical	0
Bruce	304	11	Empty	Closed	Sultana	Open	Right	Left	Second	Super	1
Bruce	311	18	Fat	Closed	Hazelnut	Open	Right	Left	Second	Calculated	1
Bruce	312	24	Sultana	Closed	Hazelnut	Open	Left	Left	First	Super	1
Bruce	313	15	Hazelnut	Closed	Fat	Open	Left	Right	Second	Super	0
Bruce	315	18	Fat	Closed	Hazelnut	Open	Left	Left	First	Calculated	1
Bruce	316	9	Empty	Closed	Hazelnut	Open	Right	Left	Second	Super	1
Bruce	318	13	Fat	Closed	Fat	Open	Left	Right	Second	Classical	0
Bruce	319	24	Sultana	Closed	Hazelnut	Open	Right	Left	Second	Super	1
Bruce	320	2	Fat	Closed	Empty	Open	Left	Left	First	Calculated	1
Bruce	321	24	Sultana	Closed	Hazelnut	Open	Left	Right	Second	Super	0
Bruce	323	24	Sultana	Closed	Hazelnut	Open	Right	Right	First	Super	0
Harley	1	11	Empty	Closed	Sultana	Open	Right	Right	First	Super	0
Harley	2	22	Hazelnut	Open	Hazelnut	Closed	Left	Right	Second	Classical	1
Harley	4	6	Empty	Open	Sultana	Closed	Right	Right	First	Calculated	1
Harley	5	2	Empty	Open	Fat	Closed	Left	Right	Second	Calculated	1
Harley	7	7	Empty	Closed	Fat	Open	Right	Right	First	Super	0
Harley	10	11	Sultana	Open	Empty	Closed	Right	Right	First	Super	1
Harley	11	22	Hazelnut	Open	Hazelnut	Closed	Right	Right	First	Classical	1
Harley	12	7	Fat	Open	Empty	Closed	Left	Left	First	Super	0
Harley	14	24	Hazelnut	Open	Sultana	Closed	Right	Left	Second	Super	0
Harley	15	13	Fat	Closed	Fat	Open	Left	Left	First	Classical	1
Harley	16	24	Sultana	Closed	Hazelnut	Open	Left	Right	Second	Super	0
Harley	17	9	Empty	Closed	Hazelnut	Open	Right	Right	First	Super	0
Harley	20	24	Hazelnut	Open	Sultana	Closed	Left	Left	First	Super	0
Harley	24	15	Hazelnut	Closed	Fat	Open	Left	Right	Second	Super	0
Harley	25	9	Hazelnut	Open	Empty	Closed	Right	Left	Second	Super	0
Harley	26	17	Sultana	Closed	Fat	Open	Right	Right	First	Super	0
Harley	32	6	Empty	Open	Sultana	Closed	Left	Right	Second	Calculated	1
Harley	33	11	Empty	Closed	Sultana	Open	Right	Left	Second	Super	1
Harley	34	2	Fat	Closed	Empty	Open	Right	Left	Second	Calculated	1
Harley	36	18	Hazelnut	Open	Fat	Closed	Left	Right	Second	Calculated	1
Harley	37	9	Hazelnut	Open	Empty	Closed	Right	Left	Second	Super	0
Harley	40	15	Fat	Open	Hazelnut	Closed	Right	Left	Second	Super	0
Harley	42	15	Fat	Open	Hazelnut	Closed	Left	Left	First	Super	0
Harley	44	13	Fat	Open	Fat	Closed	Right	Left	Second	Classical	0
Harley	45	6	Empty	Open	Sultana	Closed	Left	Right	Second	Calculated	1
Harley	46	15	Fat	Open	Hazelnut	Closed	Right	Left	Second	Super	0
Harley	47	15	Hazelnut	Closed	Fat	Open	Right	Right	First	Super	0
Harley	48	7	Empty	Closed	Fat	Open	Left	Right	Second	Super	0
Harley	50	27	Sultana	Open	Sultana	Closed	Right	Right	First	Classical	1
Harley	58	25	Sultana	Open	Hazelnut	Closed	Right	Right	First	Calculated	1
Harley	60	7	Empty	Closed	Fat	Open	Left	Left	First	Super	1
Harley	61	2	Empty	Open	Fat	Closed	Right	Right	First	Calculated	1
Harley	63	11	Empty	Closed	Sultana	Open	Left	Right	Second	Super	0
Harley	65	4	Empty	Open	Hazelnut	Closed	Right	Right	First	Calculated	1
Harley	66	27	Sultana	Closed	Sultana	Open	Left	Right	Second	Classical	0
Harley	68	17	Fat	Open	Sultana	Closed	Right	Left	Second	Super	0
Harley	69	27	Sultana	Closed	Sultana	Open	Right	Right	First	Classical	0
Harley	70	6	Empty	Open	Sultana	Closed	Left	Left	First	Calculated	0
Harley	71	11	Empty	Closed	Sultana	Open	Left	Right	Second	Super	0
Harley	72	2	Fat	Closed	Empty	Open	Right	Left	Second	Calculated	1
Harley	73	27	Sultana	Closed	Sultana	Open	Right	Right	First	Classical	0
Harley	74	6	Sultana	Closed	Empty	Open	Left	Left	First	Calculated	1
Harley	76	25	Hazelnut	Closed	Sultana	Open	Left	Right	Second	Calculated	0
Harley	78	15	Hazelnut	Closed	Fat	Open	Left	Right	Second	Super	0
Harley	79	17	Sultana	Closed	Fat	Open	Right	Right	First	Super	0
Harley	82	24	Sultana	Closed	Hazelnut	Open	Left	Right	Second	Super	0
Harley	84	4	Empty	Open	Hazelnut	Closed	Right	Right	First	Calculated	1
Harley	85	13	Fat	Closed	Fat	Open	Left	Right	Second	Classical	0
Harley	86	2	Fat	Closed	Empty	Open	Left	Left	First	Calculated	1
Harley	88	11	Sultana	Open	Empty	Closed	Right	Left	Second	Super	0
Harley	91	24	Sultana	Closed	Hazelnut	Open	Left	Right	Second	Super	0
Harley	94	27	Sultana	Closed	Sultana	Open	Left	Right	Second	Classical	0
Harley	96	25	Hazelnut	Closed	Sultana	Open	Right	Left	Second	Calculated	1
Harley	97	17	Fat	Open	Sultana	Closed	Right	Left	Second	Super	0
Harley	98	24	Hazelnut	Open	Sultana	Closed	Left	Left	First	Super	0
Harley	100	6	Sultana	Closed	Empty	Open	Right	Left	Second	Calculated	1
Harley	102	11	Empty	Closed	Sultana	Open	Right	Right	First	Super	0
Harley	105	20	Fat	Closed	Sultana	Open	Left	Left	First	Calculated	1
Harley	106	13	Fat	Closed	Fat	Open	Right	Left	Second	Classical	1
Harley	108	18	Fat	Closed	Hazelnut	Open	Left	Left	First	Calculated	1
Harley	109	24	Sultana	Closed	Hazelnut	Open	Right	Right	First	Super	0
Harley	113	20	Sultana	Open	Fat	Closed	Left	Right	Second	Calculated	1
Harley	118	13	Fat	Closed	Fat	Open	Right	Left	Second	Classical	1
Harley	120	27	Sultana	Open	Sultana	Closed	Left	Left	First	Classical	0
Harley	121	20	Sultana	Open	Fat	Closed	Right	Right	First	Calculated	1
Harley	123	11	Sultana	Open	Empty	Closed	Left	Left	First	Super	0
Harley	124	25	Sultana	Open	Hazelnut	Closed	Left	Right	Second	Calculated	1
Harley	125	18	Fat	Closed	Hazelnut	Open	Right	Left	Second	Calculated	1
Harley	129	6	Sultana	Closed	Empty	Open	Right	Left	Second	Calculated	1
Harley	130	25	Hazelnut	Closed	Sultana	Open	Right	Left	Second	Calculated	1
Harley	131	9	Empty	Closed	Hazelnut	Open	Left	Right	Second	Super	0
Harley	133	22	Hazelnut	Open	Hazelnut	Closed	Left	Left	First	Classical	0
Harley	139	4	Hazelnut	Closed	Empty	Open	Right	Left	Second	Calculated	1
Harley	141	17	Sultana	Closed	Fat	Open	Left	Right	Second	Super	0
Harley	144	4	Hazelnut	Closed	Empty	Open	Left	Left	First	Calculated	1
Harley	145	9	Empty	Closed	Hazelnut	Open	Left	Right	Second	Super	0
Harley	146	18	Hazelnut	Open	Fat	Closed	Right	Right	First	Calculated	1
Harley	147	20	Fat	Closed	Sultana	Open	Right	Left	Second	Calculated	1
Harley	148	25	Sultana	Open	Hazelnut	Closed	Left	Right	Second	Calculated	1
Harley	150	18	Hazelnut	Open	Fat	Closed	Right	Right	First	Calculated	1
Harley	152	27	Sultana	Closed	Sultana	Open	Right	Left	Second	Classical	1
Harley	153	2	Empty	Open	Fat	Closed	Right	Right	First	Calculated	1
Harley	154	9	Hazelnut	Open	Empty	Closed	Left	Left	First	Super	0
Harley	156	24	Sultana	Closed	Hazelnut	Open	Right	Right	First	Super	0
Harley	158	22	Hazelnut	Closed	Hazelnut	Open	Left	Left	First	Classical	1
Harley	159	15	Fat	Open	Hazelnut	Closed	Right	Left	Second	Super	0
Harley	161	24	Hazelnut	Open	Sultana	Closed	Left	Left	First	Super	0
Harley	162	22	Hazelnut	Closed	Hazelnut	Open	Right	Left	Second	Classical	1
Harley	164	18	Hazelnut	Open	Fat	Closed	Left	Left	First	Calculated	0
Harley	165	17	Sultana	Closed	Fat	Open	Right	Right	First	Super	0
Harley	166	22	Hazelnut	Open	Hazelnut	Closed	Left	Right	Second	Classical	1
Harley	167	9	Hazelnut	Open	Empty	Closed	Left	Left	First	Super	0
Harley	168	20	Fat	Closed	Sultana	Open	Right	Left	Second	Calculated	1
Harley	169	20	Fat	Closed	Sultana	Open	Right	Left	Second	Calculated	1
Harley	170	13	Fat	Open	Fat	Closed	Left	Left	First	Classical	0
Harley	171	25	Hazelnut	Closed	Sultana	Open	Left	Left	First	Calculated	1
Harley	172	4	Hazelnut	Closed	Empty	Open	Right	Left	Second	Calculated	1
Harley	173	9	Empty	Closed	Hazelnut	Open	Right	Right	First	Super	0
Harley	176	6	Sultana	Closed	Empty	Open	Right	Left	Second	Calculated	1
Harley	177	7	Empty	Closed	Fat	Open	Right	Right	First	Super	0
Harley	178	17	Fat	Open	Sultana	Closed	Left	Left	First	Super	0
Harley	179	6	Sultana	Closed	Empty	Open	Left	Left	First	Calculated	1
Harley	180	7	Empty	Closed	Fat	Open	Right	Right	First	Super	0
Harley	183	22	Hazelnut	Open	Hazelnut	Closed	Right	Right	First	Classical	1
Harley	184	20	Sultana	Open	Fat	Closed	Right	Right	First	Calculated	1
Harley	185	9	Empty	Closed	Hazelnut	Open	Left	Right	Second	Super	0
Harley	186	4	Empty	Open	Hazelnut	Closed	Left	Right	Second	Calculated	1
Harley	188	6	Sultana	Closed	Empty	Open	Left	Left	First	Calculated	1
Harley	189	15	Hazelnut	Closed	Fat	Open	Right	Right	First	Super	0
Harley	190	13	Fat	Open	Fat	Closed	Right	Left	Second	Classical	0
Harley	191	27	Sultana	Open	Sultana	Closed	Left	Right	Second	Classical	1
Harley	192	4	Hazelnut	Closed	Empty	Open	Right	Left	Second	Calculated	1
Harley	193	18	Hazelnut	Open	Fat	Closed	Right	Right	First	Calculated	1
Harley	194	17	Fat	Open	Sultana	Closed	Left	Left	First	Super	0
Harley	197	7	Fat	Open	Empty	Closed	Right	Left	Second	Super	0
Harley	198	15	Fat	Open	Hazelnut	Closed	Left	Left	First	Super	0
Harley	204	4	Empty	Open	Hazelnut	Closed	Left	Right	Second	Calculated	1
Harley	210	18	Hazelnut	Open	Fat	Closed	Left	Right	Second	Calculated	1
Harley	212	13	Fat	Closed	Fat	Open	Right	Right	First	Classical	0
Harley	219	25	Sultana	Open	Hazelnut	Closed	Right	Left	Second	Calculated	0
Harley	222	24	Sultana	Closed	Hazelnut	Open	Right	Right	First	Super	0
Harley	223	15	Hazelnut	Closed	Fat	Open	Right	Right	First	Super	0
Harley	224	7	Fat	Open	Empty	Closed	Left	Left	First	Super	0
Harley	225	15	Fat	Open	Hazelnut	Closed	Left	Left	First	Super	0
Harley	227	17	Sultana	Closed	Fat	Open	Left	Right	Second	Super	0
Harley	228	27	Sultana	Open	Sultana	Closed	Right	Right	First	Classical	1
Harley	230	2	Fat	Closed	Empty	Open	Right	Left	Second	Calculated	1
Harley	233	11	Sultana	Open	Empty	Closed	Left	Left	First	Super	0
Harley	234	24	Hazelnut	Open	Sultana	Closed	Right	Right	First	Super	1
Harley	235	7	Fat	Open	Empty	Closed	Right	Left	Second	Super	0
Harley	239	6	Empty	Open	Sultana	Closed	Right	Right	First	Calculated	1
Harley	240	20	Sultana	Open	Fat	Closed	Left	Right	Second	Calculated	1
Harley	241	13	Fat	Closed	Fat	Open	Left	Right	Second	Classical	0
Harley	242	9	Hazelnut	Open	Empty	Closed	Right	Left	Second	Super	0
Harley	245	7	Fat	Open	Empty	Closed	Left	Left	First	Super	0
Harley	246	27	Sultana	Open	Sultana	Closed	Right	Left	Second	Classical	0
Harley	247	2	Fat	Closed	Empty	Open	Left	Left	First	Calculated	1
Harley	249	9	Empty	Closed	Hazelnut	Open	Right	Right	First	Super	0
Harley	251	13	Fat	Open	Fat	Closed	Left	Left	First	Classical	0
Harley	252	17	Fat	Open	Sultana	Closed	Right	Left	Second	Super	0
Harley	254	2	Empty	Open	Fat	Closed	Left	Right	Second	Calculated	1
Harley	258	24	Hazelnut	Open	Sultana	Closed	Right	Left	Second	Super	0
Harley	260	11	Sultana	Open	Empty	Closed	Right	Left	Second	Super	0
Harley	265	18	Fat	Closed	Hazelnut	Open	Right	Left	Second	Calculated	1
Harley	267	22	Hazelnut	Closed	Hazelnut	Open	Right	Right	First	Classical	0
Harley	268	18	Fat	Closed	Hazelnut	Open	Left	Left	First	Calculated	1
Harley	269	17	Sultana	Closed	Fat	Open	Left	Right	Second	Super	0
Harley	271	13	Fat	Open	Fat	Closed	Left	Right	Second	Classical	1
Harley	272	2	Empty	Open	Fat	Closed	Left	Right	Second	Calculated	1
Harley	273	4	Empty	Open	Hazelnut	Closed	Right	Right	First	Calculated	1
Harley	275	17	Fat	Open	Sultana	Closed	Left	Left	First	Super	0
Harley	279	22	Hazelnut	Closed	Hazelnut	Open	Right	Right	First	Classical	0
Harley	280	11	Sultana	Open	Empty	Closed	Left	Left	First	Super	0
Harley	281	27	Sultana	Open	Sultana	Closed	Left	Left	First	Classical	0
Harley	282	13	Fat	Open	Fat	Closed	Right	Left	Second	Classical	0
Harley	283	20	Sultana	Open	Fat	Closed	Left	Right	Second	Calculated	1
Harley	284	4	Hazelnut	Closed	Empty	Open	Left	Left	First	Calculated	1
Harley	288	4	Empty	Open	Hazelnut	Closed	Left	e	Second	Calculated	0
Harley	292	2	Empty	Open	Fat	Closed	Right	Right	First	Calculated	1
Harley	294	2	Fat	Closed	Empty	Open	Left	Left	First	Calculated	1
Harley	296	18	Fat	Closed	Hazelnut	Open	Right	Right	First	Calculated	0
Harley	300	4	Hazelnut	Closed	Empty	Open	Left	Left	First	Calculated	1
Harley	303	15	Hazelnut	Closed	Fat	Open	Left	Right	Second	Super	0
Harley	304	25	Hazelnut	Closed	Sultana	Open	Right	Right	First	Calculated	0
Harley	305	25	Sultana	Open	Hazelnut	Closed	Left	Right	Second	Calculated	1
Harley	308	20	Sultana	Open	Fat	Closed	Right	Right	First	Calculated	1
Harley	309	7	Empty	Closed	Fat	Open	Left	Right	Second	Super	0
Harley	310	18	Fat	Closed	Hazelnut	Open	Left	Left	First	Calculated	1
Harley	311	22	Hazelnut	Open	Hazelnut	Closed	Right	Left	Second	Classical	0
Harley	312	20	Fat	Closed	Sultana	Open	Left	Left	First	Calculated	1
Harley	313	20	Fat	Closed	Sultana	Open	Left	Left	First	Calculated	1
Harley	314	22	Hazelnut	Closed	Hazelnut	Open	Left	Right	Second	Classical	0
Harley	315	7	Fat	Open	Empty	Closed	Right	Left	Second	Super	0
Harley	316	6	Empty	Open	Sultana	Closed	Right	Right	First	Calculated	1
Harley	317	9	Hazelnut	Open	Empty	Closed	Left	Left	First	Super	0
Harley	318	22	Hazelnut	Closed	Hazelnut	Open	Left	Right	Second	Classical	0
Harley	320	27	Sultana	Closed	Sultana	Open	Left	Right	Second	Classical	0
Harley	321	25	Sultana	Open	Hazelnut	Closed	Right	Right	First	Calculated	1
Harley	322	25	Hazelnut	Closed	Sultana	Open	Left	Right	Second	Calculated	0
Harley	323	11	Empty	Closed	Sultana	Open	Left	Right	Second	Super	0
Loki	1	20	Sultana	Open	Fat	Closed	Left	Left	First	Calculated	0
Loki	2	18	Hazelnut	Open	Fat	Closed	Left	Right	Second	Calculated	1
Loki	4	17	Fat	Open	Sultana	Closed	Left	Right	Second	Super	1
Loki	7	17	Sultana	Closed	Fat	Open	Left	Right	Second	Super	0
Loki	12	22	Hazelnut	Open	Hazelnut	Closed	Left	Right	Second	Classical	1
Loki	14	11	Sultana	Open	Empty	Closed	Left	Right	Second	Super	1
Loki	15	7	Fat	Open	Empty	Closed	Right	Left	Second	Super	0
Loki	19	11	Empty	Closed	Sultana	Open	Right	Right	First	Super	0
Loki	22	24	Hazelnut	Open	Sultana	Closed	Left	Left	First	Super	0
Loki	26	4	Hazelnut	Closed	Empty	Open	Right	Left	Second	Calculated	1
Loki	27	24	Hazelnut	Open	Sultana	Closed	Right	Right	First	Super	1
Loki	29	15	Hazelnut	Closed	Fat	Open	Left	Right	Second	Super	0
Loki	30	22	Hazelnut	Closed	Hazelnut	Open	Right	Left	Second	Classical	1
Loki	32	27	Sultana	Open	Sultana	Closed	Left	Right	Second	Classical	1
Loki	36	27	Sultana	Open	Sultana	Closed	Right	Right	First	Classical	1
Loki	37	2	Fat	Closed	Empty	Open	Right	Left	Second	Calculated	1
Loki	38	9	Empty	Closed	Hazelnut	Open	Left	Left	First	Super	1
Loki	39	18	Hazelnut	Open	Fat	Closed	Left	Right	Second	Calculated	1
Loki	42	25	Sultana	Open	Hazelnut	Closed	Left	Right	Second	Calculated	1
Loki	45	6	Empty	Open	Sultana	Closed	Right	Right	First	Calculated	1
Loki	46	2	Empty	Open	Fat	Closed	Left	Right	Second	Calculated	1
Loki	48	13	Fat	Open	Fat	Closed	Right	Right	First	Classical	1
Loki	51	6	Sultana	Closed	Empty	Open	Right	Right	First	Calculated	0
Loki	53	27	Sultana	Closed	Sultana	Open	Right	Right	First	Classical	0
Loki	55	18	Hazelnut	Open	Fat	Closed	Right	Right	First	Calculated	1
Loki	58	24	Sultana	Closed	Hazelnut	Open	Right	Right	First	Super	0
Loki	60	11	Sultana	Open	Empty	Closed	Right	Right	First	Super	1
Loki	64	4	Empty	Open	Hazelnut	Closed	Right	Right	First	Calculated	1
Loki	65	27	Sultana	Open	Sultana	Closed	Left	Right	Second	Classical	1
Loki	67	15	Fat	Open	Hazelnut	Closed	Right	Left	Second	Super	0
Loki	68	27	Sultana	Open	Sultana	Closed	Left	Right	Second	Classical	1
Loki	71	18	Fat	Closed	Hazelnut	Open	Left	Left	First	Calculated	1
Loki	74	13	Fat	Closed	Fat	Open	Right	Right	First	Classical	0
Loki	75	27	Sultana	Closed	Sultana	Open	Left	Right	Second	Classical	0
Loki	76	17	Sultana	Closed	Fat	Open	Right	Right	First	Super	0
Loki	77	25	Sultana	Open	Hazelnut	Closed	Left	Right	Second	Calculated	1
Loki	78	20	Fat	Closed	Sultana	Open	Left	Left	First	Calculated	1
Loki	79	20	Fat	Closed	Sultana	Open	Right	Left	Second	Calculated	1
Loki	80	20	Sultana	Open	Fat	Closed	Right	Right	First	Calculated	1
Loki	81	17	Sultana	Closed	Fat	Open	Left	Right	Second	Super	0
Loki	85	7	Fat	Open	Empty	Closed	Right	Left	Second	Super	0
Loki	86	17	Fat	Open	Sultana	Closed	Left	Left	First	Super	0
Loki	88	24	Hazelnut	Open	Sultana	Closed	Right	Left	Second	Super	0
Loki	89	25	Hazelnut	Closed	Sultana	Open	Left	Left	First	Calculated	1
Loki	92	2	Empty	Open	Fat	Closed	Left	Right	Second	Calculated	1
Loki	96	27	Sultana	Closed	Sultana	Open	Left	Right	Second	Classical	0
Loki	97	20	Fat	Closed	Sultana	Open	Right	Left	Second	Calculated	1
Loki	98	2	Empty	Open	Fat	Closed	Right	Right	First	Calculated	1
Loki	99	7	Empty	Closed	Fat	Open	Left	Right	Second	Super	0
Loki	101	27	Sultana	Open	Sultana	Closed	Right	Right	First	Classical	1
Loki	102	11	Empty	Closed	Sultana	Open	Left	Right	Second	Super	0
Loki	103	7	Empty	Closed	Fat	Open	Right	Right	First	Super	0
Loki	104	9	Hazelnut	Open	Empty	Closed	Right	Left	Second	Super	0
Loki	105	4	Empty	Open	Hazelnut	Closed	Left	Right	Second	Calculated	1
Loki	107	24	Sultana	Closed	Hazelnut	Open	Right	Right	First	Super	0
Loki	108	20	Sultana	Open	Fat	Closed	Left	Right	Second	Calculated	1
Loki	113	9	Hazelnut	Open	Empty	Closed	Left	Left	First	Super	0
Loki	117	9	Empty	Closed	Hazelnut	Open	Right	Right	First	Super	0
Loki	120	25	Hazelnut	Closed	Sultana	Open	Left	Left	First	Calculated	1
Loki	124	7	Empty	Closed	Fat	Open	Right	Right	First	Super	0
Loki	125	15	Fat	Open	Hazelnut	Closed	Right	Left	Second	Super	0
Loki	126	24	Hazelnut	Open	Sultana	Closed	Left	Left	First	Super	0
Loki	129	6	Sultana	Closed	Empty	Open	Left	Left	First	Calculated	1
Loki	130	15	Hazelnut	Closed	Fat	Open	Right	Right	First	Super	0
Loki	132	27	Sultana	Closed	Sultana	Open	Left	Right	Second	Classical	0
Loki	134	25	Sultana	Open	Hazelnut	Closed	Right	Right	First	Calculated	1
Loki	135	22	Hazelnut	Closed	Hazelnut	Open	Left	Left	First	Classical	1
Loki	136	13	Fat	Closed	Fat	Open	Right	Right	First	Classical	0
Loki	137	9	Empty	Closed	Hazelnut	Open	Right	Right	First	Super	0
Loki	138	22	Hazelnut	Closed	Hazelnut	Open	Left	Right	Second	Classical	0
Loki	140	18	Fat	Closed	Hazelnut	Open	Right	Left	Second	Calculated	1
Loki	143	13	Fat	Closed	Fat	Open	Left	Left	First	Classical	1
Loki	144	4	Empty	Open	Hazelnut	Closed	Right	Right	First	Calculated	1
Loki	145	25	Hazelnut	Closed	Sultana	Open	Right	Left	Second	Calculated	1
Loki	146	22	Hazelnut	Closed	Hazelnut	Open	Left	Right	Second	Classical	0
Loki	151	9	Hazelnut	Open	Empty	Closed	Left	Left	First	Super	0
Loki	152	7	Fat	Open	Empty	Closed	Right	Left	Second	Super	0
Loki	153	13	Fat	Open	Fat	Closed	Right	Left	Second	Classical	0
Loki	154	9	Hazelnut	Open	Empty	Closed	Left	Left	First	Super	0
Loki	155	6	Sultana	Closed	Empty	Open	Left	Left	First	Calculated	1
Loki	157	7	Fat	Open	Empty	Closed	Left	Left	First	Super	0
Loki	162	11	Sultana	Open	Empty	Closed	Left	Left	First	Super	0
Loki	163	13	Fat	Closed	Fat	Open	Right	Right	First	Classical	0
Loki	164	4	Empty	Open	Hazelnut	Closed	Left	Right	Second	Calculated	1
Loki	165	13	Fat	Closed	Fat	Open	Left	Left	First	Classical	1
Loki	166	25	Hazelnut	Closed	Sultana	Open	Right	Left	Second	Calculated	1
Loki	167	22	Hazelnut	Open	Hazelnut	Closed	Right	Right	First	Classical	1
Loki	168	2	Empty	Open	Fat	Closed	Left	Right	Second	Calculated	1
Loki	169	7	Fat	Open	Empty	Closed	Left	Left	First	Super	0
Loki	172	13	Fat	Open	Fat	Closed	Left	Right	Second	Classical	1
Loki	174	24	Sultana	Closed	Hazelnut	Open	Right	Right	First	Super	0
Loki	177	6	Empty	Open	Sultana	Closed	Right	Right	First	Calculated	1
Loki	182	2	Empty	Open	Fat	Closed	Right	Right	First	Calculated	1
Loki	183	20	Fat	Closed	Sultana	Open	Left	Left	First	Calculated	1
Loki	184	17	Fat	Open	Sultana	Closed	Right	Left	Second	Super	0
Loki	185	27	Sultana	Open	Sultana	Closed	Right	Left	Second	Classical	0
Loki	187	15	Hazelnut	Closed	Fat	Open	Right	Right	First	Super	0
Loki	189	18	Fat	Closed	Hazelnut	Open	Left	Left	First	Calculated	1
Loki	191	2	Fat	Closed	Empty	Open	Left	Left	First	Calculated	1
Loki	192	15	Hazelnut	Closed	Fat	Open	Left	Right	Second	Super	0
Loki	193	11	Sultana	Open	Empty	Closed	Right	Left	Second	Super	0
Loki	194	27	Sultana	Closed	Sultana	Open	Right	Right	First	Classical	0
Loki	195	17	Sultana	Closed	Fat	Open	Left	Right	Second	Super	0
Loki	196	13	Fat	Closed	Fat	Open	Left	Right	Second	Classical	0
Loki	197	4	Empty	Open	Hazelnut	Closed	Right	Right	First	Calculated	1
Loki	199	4	Empty	Open	Hazelnut	Closed	Left	Right	Second	Calculated	1
Loki	200	2	Fat	Closed	Empty	Open	Left	Left	First	Calculated	1
Loki	201	20	Fat	Closed	Sultana	Open	Right	Left	Second	Calculated	1
Loki	203	22	Hazelnut	Closed	Hazelnut	Open	Right	Right	First	Classical	0
Loki	204	17	Sultana	Closed	Fat	Open	Right	Right	First	Super	0
Loki	205	13	Fat	Open	Fat	Closed	Left	Left	First	Classical	0
Loki	206	9	Empty	Closed	Hazelnut	Open	Left	Right	Second	Super	0
Loki	207	20	Sultana	Open	Fat	Closed	Right	Right	First	Calculated	1
Loki	208	4	Hazelnut	Closed	Empty	Open	Left	Left	First	Calculated	1
Loki	210	17	Sultana	Closed	Fat	Open	Right	Right	First	Super	0
Loki	211	9	Hazelnut	Open	Empty	Closed	Right	Left	Second	Super	0
Loki	213	15	Hazelnut	Closed	Fat	Open	Right	Right	First	Super	0
Loki	214	7	Empty	Closed	Fat	Open	Left	Right	Second	Super	0
Loki	215	18	Hazelnut	Open	Fat	Closed	Right	Right	First	Calculated	1
Loki	216	22	Hazelnut	Closed	Hazelnut	Open	Right	Right	First	Classical	0
Loki	218	22	Hazelnut	Open	Hazelnut	Closed	Left	Left	First	Classical	0
Loki	219	18	Hazelnut	Open	Fat	Closed	Right	Right	First	Calculated	1
Loki	220	24	Sultana	Closed	Hazelnut	Open	Left	Right	Second	Super	0
Loki	225	24	Hazelnut	Open	Sultana	Closed	Right	Left	Second	Super	0
Loki	226	11	Empty	Closed	Sultana	Open	Left	Right	Second	Super	0
Loki	227	24	Hazelnut	Open	Sultana	Closed	Left	Left	First	Super	0
Loki	231	22	Hazelnut	Open	Hazelnut	Closed	Left	Left	First	Classical	0
Loki	232	15	Fat	Open	Hazelnut	Closed	Right	Left	Second	Super	0
Loki	233	22	Hazelnut	Open	Hazelnut	Closed	Right	Left	Second	Classical	0
Loki	235	6	Empty	Open	Sultana	Closed	Left	Left	First	Calculated	0
Loki	237	11	Empty	Closed	Sultana	Open	Right	Right	First	Super	0
Loki	240	2	Fat	Closed	Empty	Open	Right	Left	Second	Calculated	1
Loki	241	4	Hazelnut	Closed	Empty	Open	Right	Left	Second	Calculated	1
Loki	244	15	Fat	Open	Hazelnut	Closed	Left	Left	First	Super	0
Loki	247	15	Fat	Open	Hazelnut	Closed	Left	Left	First	Super	0
Loki	248	15	Fat	Open	Hazelnut	Closed	Left	Left	First	Super	0
Loki	249	17	Fat	Open	Sultana	Closed	Right	Left	Second	Super	0
Loki	250	25	Sultana	Open	Hazelnut	Closed	Right	Right	First	Calculated	1
Loki	251	11	Empty	Closed	Sultana	Open	Left	Left	First	Super	1
Loki	252	4	Hazelnut	Closed	Empty	Open	Left	Left	First	Calculated	1
Loki	257	4	Hazelnut	Closed	Empty	Open	Right	Left	Second	Calculated	1
Loki	258	7	Empty	Closed	Fat	Open	Left	Right	Second	Super	0
Loki	259	20	Sultana	Open	Fat	Closed	Right	Right	First	Calculated	1
Loki	263	6	Sultana	Closed	Empty	Open	Right	Left	Second	Calculated	1
Loki	266	18	Hazelnut	Open	Fat	Closed	Left	Right	Second	Calculated	1
Loki	267	24	Sultana	Closed	Hazelnut	Open	Left	Right	Second	Super	0
Loki	268	6	Empty	Open	Sultana	Closed	Right	Right	First	Calculated	1
Loki	269	18	Fat	Closed	Hazelnut	Open	Right	Left	Second	Calculated	1
Loki	270	15	Hazelnut	Closed	Fat	Open	Left	Right	Second	Super	0
Loki	273	11	Sultana	Open	Empty	Closed	Right	Left	Second	Super	0
Loki	274	4	Hazelnut	Closed	Empty	Open	Left	Left	First	Calculated	1
Loki	275	24	Sultana	Closed	Hazelnut	Open	Left	Right	Second	Super	0
Loki	277	20	Fat	Closed	Sultana	Open	Left	Left	First	Calculated	1
Loki	278	20	Sultana	Open	Fat	Closed	Left	Right	Second	Calculated	1
Loki	279	18	Fat	Closed	Hazelnut	Open	Right	Left	Second	Calculated	1
Loki	280	2	Empty	Open	Fat	Closed	Right	Right	First	Calculated	1
Loki	285	17	Fat	Open	Sultana	Closed	Left	Left	First	Super	0
Loki	287	13	Fat	Open	Fat	Closed	Left	Left	First	Classical	0
Loki	289	11	Empty	Closed	Sultana	Open	Right	Right	First	Super	0
Loki	291	2	Fat	Closed	Empty	Open	Left	Left	First	Calculated	1
Loki	293	25	Hazelnut	Closed	Sultana	Open	Right	Left	Second	Calculated	1
Loki	296	25	Sultana	Open	Hazelnut	Closed	Right	Right	First	Calculated	1
Loki	297	25	Sultana	Open	Hazelnut	Closed	Left	Right	Second	Calculated	1
Loki	298	6	Sultana	Closed	Empty	Open	Right	Left	Second	Calculated	1
Loki	299	2	Fat	Closed	Empty	Open	Right	Left	Second	Calculated	1
Loki	301	13	Fat	Open	Fat	Closed	Right	Left	Second	Classical	0
Loki	303	7	Fat	Open	Empty	Closed	Left	Left	First	Super	0
Loki	304	9	Empty	Closed	Hazelnut	Open	Left	Right	Second	Super	0
Loki	305	7	Empty	Closed	Fat	Open	Right	Right	First	Super	0
Loki	308	17	Fat	Open	Sultana	Closed	Right	Left	Second	Super	0
Loki	309	6	Sultana	Closed	Empty	Open	Left	Left	First	Calculated	1
Loki	311	9	Hazelnut	Open	Empty	Closed	Right	Left	Second	Super	0
Loki	313	11	Sultana	Open	Empty	Closed	Left	Left	First	Super	0
Loki	314	22	Hazelnut	Open	Hazelnut	Closed	Right	Right	First	Classical	1
Loki	315	27	Sultana	Closed	Sultana	Open	Right	Right	First	Classical	0
Loki	316	6	Empty	Open	Sultana	Closed	Left	Right	Second	Calculated	1
Loki	318	9	Empty	Closed	Hazelnut	Open	Right	Right	First	Super	0
Loki	320	25	Hazelnut	Closed	Sultana	Open	Left	Left	First	Calculated	1
Loki	323	6	Empty	Open	Sultana	Closed	Left	Right	Second	Calculated	1
Loki	324	18	Fat	Closed	Hazelnut	Open	Left	Left	First	Calculated	1
Moriarty	3	17	Sultana	Closed	Fat	Open	Left	Right	Second	Super	0
Moriarty	5	9	Empty	Closed	Hazelnut	Open	Right	Right	First	Super	0
Moriarty	6	22	Hazelnut	Closed	Hazelnut	Open	Left	Right	Second	Classical	0
Moriarty	9	24	Sultana	Closed	Hazelnut	Open	Left	Right	Second	Super	0
Moriarty	10	17	Fat	Open	Sultana	Closed	Left	Right	Second	Super	1
Moriarty	11	24	Hazelnut	Open	Sultana	Closed	Right	Left	Second	Super	0
Moriarty	12	15	Hazelnut	Closed	Fat	Open	Right	Right	First	Super	0
Moriarty	14	13	Fat	Closed	Fat	Open	Right	Right	First	Classical	0
Moriarty	15	7	Empty	Closed	Fat	Open	Left	Right	Second	Super	0
Moriarty	20	22	Hazelnut	Closed	Hazelnut	Open	Left	Right	Second	Classical	0
Moriarty	21	18	Fat	Closed	Hazelnut	Open	Right	Left	Second	Calculated	1
Moriarty	22	7	Empty	Closed	Fat	Open	Right	Right	First	Super	0
Moriarty	23	18	Hazelnut	Open	Fat	Closed	Left	Right	Second	Calculated	1
Moriarty	25	17	Sultana	Closed	Fat	Open	Right	Right	First	Super	0
Moriarty	26	13	Fat	Open	Fat	Closed	Right	Left	Second	Classical	0
Moriarty	27	22	Hazelnut	Open	Hazelnut	Closed	Left	Left	First	Classical	0
Moriarty	29	25	Hazelnut	Closed	Sultana	Open	Right	Left	Second	Calculated	1
Moriarty	32	13	Fat	Open	Fat	Closed	Left	Right	Second	Classical	1
Moriarty	34	17	Sultana	Closed	Fat	Open	Right	Right	First	Super	0
Moriarty	35	11	Empty	Closed	Sultana	Open	Left	Right	Second	Super	0
Moriarty	38	24	Hazelnut	Open	Sultana	Closed	Right	Left	Second	Super	0
Moriarty	41	22	Hazelnut	Open	Hazelnut	Closed	Right	Left	Second	Classical	0
Moriarty	42	18	Fat	Closed	Hazelnut	Open	Left	Right	Second	Calculated	0
Moriarty	44	2	Empty	Open	Fat	Closed	Right	Left	Second	Calculated	0
Moriarty	46	20	Fat	Closed	Sultana	Open	Left	Right	Second	Calculated	0
Moriarty	47	11	Empty	Closed	Sultana	Open	Right	Right	First	Super	0
Moriarty	48	9	Empty	Closed	Hazelnut	Open	Left	Right	Second	Super	0
Moriarty	50	25	Hazelnut	Closed	Sultana	Open	Right	Left	Second	Calculated	1
Moriarty	51	25	Sultana	Open	Hazelnut	Closed	Left	Left	First	Calculated	0
Moriarty	52	6	Empty	Open	Sultana	Closed	Left	Left	First	Calculated	0
Moriarty	53	9	Hazelnut	Open	Empty	Closed	Right	Left	Second	Super	0
Moriarty	56	24	Hazelnut	Open	Sultana	Closed	Left	Left	First	Super	0
Moriarty	57	4	Hazelnut	Closed	Empty	Open	Right	Left	Second	Calculated	1
Moriarty	58	2	Empty	Open	Fat	Closed	Right	Right	First	Calculated	1
Moriarty	59	2	Empty	Open	Fat	Closed	Left	Right	Second	Calculated	1
Moriarty	60	9	Hazelnut	Open	Empty	Closed	Left	Left	First	Super	0
Moriarty	63	9	Empty	Closed	Hazelnut	Open	Left	Right	Second	Super	0
Moriarty	67	4	Empty	Open	Hazelnut	Closed	Right	Right	First	Calculated	1
Moriarty	68	27	Sultana	Open	Sultana	Closed	Left	Left	First	Classical	0
Moriarty	70	7	Fat	Open	Empty	Closed	Right	Left	Second	Super	0
Moriarty	71	25	Sultana	Open	Hazelnut	Closed	Left	Right	Second	Calculated	1
Moriarty	72	2	Empty	Open	Fat	Closed	Left	Right	Second	Calculated	1
Moriarty	78	4	Hazelnut	Closed	Empty	Open	Right	Left	Second	Calculated	1
Moriarty	79	7	Fat	Open	Empty	Closed	Left	Left	First	Super	0
Moriarty	82	13	Fat	Closed	Fat	Open	Left	Left	First	Classical	1
Moriarty	83	15	Hazelnut	Closed	Fat	Open	Left	Right	Second	Super	0
Moriarty	84	15	Fat	Open	Hazelnut	Closed	Right	Left	Second	Super	0
Moriarty	85	7	Empty	Closed	Fat	Open	Right	Right	First	Super	0
Moriarty	88	24	Sultana	Closed	Hazelnut	Open	Left	Right	Second	Super	0
Moriarty	89	18	Hazelnut	Open	Fat	Closed	Left	Left	First	Calculated	0
Moriarty	90	7	Fat	Open	Empty	Closed	Right	Left	Second	Super	0
Moriarty	91	7	Empty	Closed	Fat	Open	Left	Right	Second	Super	0
Moriarty	92	4	Hazelnut	Closed	Empty	Open	Left	Right	Second	Calculated	0
Moriarty	94	20	Sultana	Open	Fat	Closed	Left	Right	Second	Calculated	1
Moriarty	95	6	Sultana	Closed	Empty	Open	Right	Right	First	Calculated	0
Moriarty	96	20	Fat	Closed	Sultana	Open	Right	Left	Second	Calculated	1
Moriarty	102	20	Fat	Closed	Sultana	Open	Left	Left	First	Calculated	1
Moriarty	103	15	Fat	Open	Hazelnut	Closed	Right	Left	Second	Super	0
Moriarty	104	24	Sultana	Closed	Hazelnut	Open	Left	Left	First	Super	1
Moriarty	105	25	Sultana	Open	Hazelnut	Closed	Right	Right	First	Calculated	1
Moriarty	107	24	Hazelnut	Open	Sultana	Closed	Left	Left	First	Super	0
Moriarty	108	4	Empty	Open	Hazelnut	Closed	Left	Right	Second	Calculated	1
Moriarty	109	17	Fat	Open	Sultana	Closed	Right	Left	Second	Super	0
Moriarty	110	11	Sultana	Open	Empty	Closed	Left	Left	First	Super	0
Moriarty	111	11	Sultana	Open	Empty	Closed	Left	Left	First	Super	0
Moriarty	112	2	Fat	Closed	Empty	Open	Right	Left	Second	Calculated	1
Moriarty	117	6	Empty	Open	Sultana	Closed	Left	Left	First	Calculated	0
Moriarty	119	9	Empty	Closed	Hazelnut	Open	Right	Right	First	Super	0
Moriarty	120	18	Hazelnut	Open	Fat	Closed	Right	Right	First	Calculated	1
Moriarty	121	25	Sultana	Open	Hazelnut	Closed	Left	Right	Second	Calculated	1
Moriarty	123	4	Empty	Open	Hazelnut	Closed	Left	Right	Second	Calculated	1
Moriarty	124	17	Fat	Open	Sultana	Closed	Left	Left	First	Super	0
Moriarty	125	13	Fat	Closed	Fat	Open	Right	Left	Second	Classical	1
Moriarty	126	11	Empty	Closed	Sultana	Open	Right	Right	First	Super	0
Moriarty	128	17	Fat	Open	Sultana	Closed	Right	Left	Second	Super	0
Moriarty	129	27	Sultana	Closed	Sultana	Open	Right	Left	Second	Classical	1
Moriarty	130	2	Fat	Closed	Empty	Open	Left	Left	First	Calculated	1
Moriarty	132	4	Empty	Open	Hazelnut	Closed	Left	Right	Second	Calculated	1
Moriarty	135	20	Sultana	Open	Fat	Closed	Left	Right	Second	Calculated	1
Moriarty	136	17	Fat	Open	Sultana	Closed	Right	Left	Second	Super	0
Moriarty	137	4	Empty	Open	Hazelnut	Closed	Right	Right	First	Calculated	1
Moriarty	139	9	Hazelnut	Open	Empty	Closed	Left	Left	First	Super	0
Moriarty	145	25	Hazelnut	Closed	Sultana	Open	Right	Left	Second	Calculated	1
Moriarty	146	15	Fat	Open	Hazelnut	Closed	Left	Left	First	Super	0
Moriarty	147	2	Fat	Closed	Empty	Open	Right	Left	Second	Calculated	1
Moriarty	150	2	Empty	Open	Fat	Closed	Left	Right	Second	Calculated	1
Moriarty	153	24	Hazelnut	Open	Sultana	Closed	Left	Left	First	Super	0
Moriarty	154	11	Empty	Closed	Sultana	Open	Right	Right	First	Super	0
Moriarty	155	9	Hazelnut	Open	Empty	Closed	Right	Left	Second	Super	0
Moriarty	156	2	Fat	Closed	Empty	Open	Left	Left	First	Calculated	1
Moriarty	157	27	Sultana	Closed	Sultana	Open	Left	Left	First	Classical	1
Moriarty	159	11	Sultana	Open	Empty	Closed	Right	Left	Second	Super	0
Moriarty	160	22	Hazelnut	Open	Hazelnut	Closed	Left	Left	First	Classical	0
Moriarty	161	27	Sultana	Open	Sultana	Closed	Right	Right	First	Classical	1
Moriarty	166	6	Sultana	Closed	Empty	Open	Left	Left	First	Calculated	1
Moriarty	167	11	Sultana	Open	Empty	Closed	Right	Left	Second	Super	0
Moriarty	170	27	Sultana	Open	Sultana	Closed	Left	Left	First	Classical	0
Moriarty	171	25	Sultana	Open	Hazelnut	Closed	Right	Right	First	Calculated	1
Moriarty	175	9	Hazelnut	Open	Empty	Closed	Right	Left	Second	Super	0
Moriarty	178	24	Sultana	Closed	Hazelnut	Open	Right	Left	Second	Super	1
Moriarty	180	27	Sultana	Closed	Sultana	Open	Right	Left	Second	Classical	1
Moriarty	181	6	Sultana	Closed	Empty	Open	Left	Right	Second	Calculated	0
Moriarty	182	27	Sultana	Closed	Sultana	Open	Left	Left	First	Classical	1
Moriarty	186	17	Sultana	Closed	Fat	Open	Left	Right	Second	Super	0
Moriarty	187	18	Hazelnut	Open	Fat	Closed	Right	Left	Second	Calculated	0
Moriarty	188	18	Fat	Closed	Hazelnut	Open	Left	Left	First	Calculated	1
Moriarty	193	25	Hazelnut	Closed	Sultana	Open	Left	Left	First	Calculated	1
Moriarty	194	25	Sultana	Open	Hazelnut	Closed	Right	Left	Second	Calculated	0
Moriarty	195	15	Hazelnut	Closed	Fat	Open	Right	Left	Second	Super	1
Moriarty	197	13	Fat	Open	Fat	Closed	Left	Left	First	Classical	0
Moriarty	201	2	Empty	Open	Fat	Closed	Right	Right	First	Calculated	1
Moriarty	203	11	Empty	Closed	Sultana	Open	Left	Right	Second	Super	0
Moriarty	204	9	Empty	Closed	Hazelnut	Open	Left	Right	Second	Super	0
Moriarty	205	17	Sultana	Closed	Fat	Open	Right	Right	First	Super	0
Moriarty	211	27	Sultana	Closed	Sultana	Open	Right	Left	Second	Classical	1
Moriarty	213	2	Fat	Closed	Empty	Open	Left	Left	First	Calculated	1
Moriarty	214	6	Sultana	Closed	Empty	Open	Right	Left	Second	Calculated	1
Moriarty	216	25	Hazelnut	Closed	Sultana	Open	Left	Left	First	Calculated	1
Moriarty	218	24	Hazelnut	Open	Sultana	Closed	Right	Left	Second	Super	0
Moriarty	219	20	Fat	Closed	Sultana	Open	Right	Left	Second	Calculated	1
Moriarty	223	13	Fat	Open	Fat	Closed	Right	Left	Second	Classical	0
Moriarty	227	20	Sultana	Open	Fat	Closed	Right	Right	First	Calculated	1
Moriarty	228	20	Fat	Closed	Sultana	Open	Left	Left	First	Calculated	1
Moriarty	229	13	Fat	Open	Fat	Closed	Left	Left	First	Classical	0
Moriarty	230	20	Sultana	Open	Fat	Closed	Right	Right	First	Calculated	1
Moriarty	231	22	Hazelnut	Open	Hazelnut	Closed	Left	Left	First	Classical	0
Moriarty	232	15	Hazelnut	Closed	Fat	Open	Left	Right	Second	Super	0
Moriarty	233	9	Empty	Closed	Hazelnut	Open	Right	Right	First	Super	0
Moriarty	235	22	Hazelnut	Closed	Hazelnut	Open	Left	Left	First	Classical	1
Moriarty	237	20	Sultana	Open	Fat	Closed	Right	Right	First	Calculated	1
Moriarty	238	15	Hazelnut	Closed	Fat	Open	Left	Right	Second	Super	0
Moriarty	240	22	Hazelnut	Open	Hazelnut	Closed	Right	Left	Second	Classical	0
Moriarty	242	11	Sultana	Open	Empty	Closed	Left	Left	First	Super	0
Moriarty	244	20	Fat	Closed	Sultana	Open	Right	Left	Second	Calculated	1
Moriarty	247	13	Fat	Closed	Fat	Open	Right	Right	First	Classical	0
Moriarty	249	18	Fat	Closed	Hazelnut	Open	Left	Left	First	Calculated	1
Moriarty	255	22	Hazelnut	Open	Hazelnut	Closed	Right	Left	Second	Classical	0
Moriarty	257	17	Fat	Open	Sultana	Closed	Left	Left	First	Super	0
Moriarty	258	22	Hazelnut	Closed	Hazelnut	Open	Right	Left	Second	Classical	1
Moriarty	260	4	Hazelnut	Closed	Empty	Open	Left	Left	First	Calculated	1
Moriarty	262	4	Hazelnut	Closed	Empty	Open	Right	Right	First	Calculated	0
Moriarty	263	15	Hazelnut	Closed	Fat	Open	Right	Right	First	Super	0
Moriarty	264	11	Empty	Closed	Sultana	Open	Left	Right	Second	Super	0
Moriarty	265	6	Empty	Open	Sultana	Closed	Right	Left	Second	Calculated	0
Moriarty	266	13	Fat	Closed	Fat	Open	Left	Left	First	Classical	1
Moriarty	267	6	Empty	Open	Sultana	Closed	Right	Right	First	Calculated	1
Moriarty	268	15	Fat	Open	Hazelnut	Closed	Right	Left	Second	Super	0
Moriarty	269	20	Sultana	Open	Fat	Closed	Left	Right	Second	Calculated	1
Moriarty	271	9	Hazelnut	Open	Empty	Closed	Left	Right	Second	Super	1
Moriarty	274	17	Sultana	Closed	Fat	Open	Left	Right	Second	Super	0
Moriarty	276	7	Empty	Closed	Fat	Open	Right	Right	First	Super	0
Moriarty	278	25	Hazelnut	Closed	Sultana	Open	Left	Left	First	Calculated	1
Moriarty	280	2	Fat	Closed	Empty	Open	Right	Left	Second	Calculated	1
Moriarty	281	15	Fat	Open	Hazelnut	Closed	Left	Left	First	Super	0
Moriarty	286	6	Sultana	Closed	Empty	Open	Right	Left	Second	Calculated	1
Moriarty	287	13	Fat	Closed	Fat	Open	Left	Right	Second	Classical	0
Moriarty	289	18	Fat	Closed	Hazelnut	Open	Right	Left	Second	Calculated	1
Moriarty	292	4	Empty	Open	Hazelnut	Closed	Right	Right	First	Calculated	1
Moriarty	293	7	Empty	Closed	Fat	Open	Left	Right	Second	Super	0
Moriarty	294	4	Hazelnut	Closed	Empty	Open	Left	Left	First	Calculated	1
Moriarty	295	24	Sultana	Closed	Hazelnut	Open	Right	Right	First	Super	0
Moriarty	296	27	Sultana	Closed	Sultana	Open	Left	Right	Second	Classical	0
Moriarty	297	6	Sultana	Closed	Empty	Open	Left	Left	First	Calculated	1
Moriarty	298	27	Sultana	Open	Sultana	Closed	Right	Left	Second	Classical	0
Moriarty	300	15	Fat	Open	Hazelnut	Closed	Left	Left	First	Super	0
Moriarty	301	27	Sultana	Open	Sultana	Closed	Left	Left	First	Classical	0
Moriarty	303	11	Sultana	Open	Empty	Closed	Right	Left	Second	Super	0
Moriarty	305	6	Empty	Open	Sultana	Closed	Left	Right	Second	Calculated	1
Moriarty	306	13	Fat	Open	Fat	Closed	Right	Left	Second	Classical	0
Moriarty	307	6	Empty	Open	Sultana	Closed	Right	Left	Second	Calculated	0
Moriarty	310	22	Hazelnut	Closed	Hazelnut	Open	Right	Left	Second	Classical	1
Moriarty	311	27	Sultana	Open	Sultana	Closed	Right	Left	Second	Classical	0
Moriarty	313	7	Fat	Open	Empty	Closed	Right	Left	Second	Super	0
Moriarty	314	7	Fat	Open	Empty	Closed	Left	Left	First	Super	0
Moriarty	315	7	Fat	Open	Empty	Closed	Left	Left	First	Super	0
Moriarty	316	22	Hazelnut	Closed	Hazelnut	Open	Right	Left	Second	Classical	1
Moriarty	320	24	Sultana	Closed	Hazelnut	Open	Right	Right	First	Super	0
Moriarty	322	18	Hazelnut	Open	Fat	Closed	Left	Right	Second	Calculated	1
Moriarty	323	18	Hazelnut	Open	Fat	Closed	Right	Right	First	Calculated	1
Moriarty	324	18	Fat	Closed	Hazelnut	Open	Right	Left	Second	Calculated	1
Neo	1	11	Empty	Closed	Sultana	Open	Left	Left	First	Super	1
Neo	3	7	Empty	Closed	Fat	Open	Left	Right	Second	Super	0
Neo	4	6	Sultana	Closed	Empty	Open	Right	Left	Second	Calculated	1
Neo	9	11	Sultana	Open	Empty	Closed	Right	Left	Second	Super	0
Neo	10	9	Empty	Closed	Hazelnut	Open	Left	Right	Second	Super	0
Neo	11	24	Hazelnut	Open	Sultana	Closed	Right	Left	Second	Super	0
Neo	12	24	Sultana	Closed	Hazelnut	Open	Right	Right	First	Super	0
Neo	14	13	Fat	Open	Fat	Closed	Right	Right	First	Classical	1
Neo	15	9	Empty	Closed	Hazelnut	Open	Left	Right	Second	Super	0
Neo	23	2	Fat	Closed	Empty	Open	Left	Left	First	Calculated	1
Neo	25	25	Sultana	Open	Hazelnut	Closed	Right	Right	First	Calculated	1
Neo	28	6	Empty	Open	Sultana	Closed	Left	Right	Second	Calculated	1
Neo	29	7	Fat	Open	Empty	Closed	Right	Left	Second	Super	0
Neo	30	11	Sultana	Open	Empty	Closed	Right	Left	Second	Super	0
Neo	31	9	Hazelnut	Open	Empty	Closed	Left	Left	First	Super	0
Neo	33	15	Hazelnut	Closed	Fat	Open	Right	Right	First	Super	0
Neo	34	11	Empty	Closed	Sultana	Open	Right	Left	Second	Super	1
Neo	35	17	Fat	Open	Sultana	Closed	Left	Left	First	Super	0
Neo	36	9	Empty	Closed	Hazelnut	Open	Right	Right	First	Super	0
Neo	43	27	Sultana	Open	Sultana	Closed	Left	Right	Second	Classical	1
Neo	45	27	Sultana	Closed	Sultana	Open	Left	Right	Second	Classical	0
Neo	46	13	Fat	Open	Fat	Closed	Left	Left	First	Classical	0
Neo	47	24	Hazelnut	Open	Sultana	Closed	Right	Left	Second	Super	0
Neo	50	6	Empty	Open	Sultana	Closed	Left	Right	Second	Calculated	1
Neo	51	9	Hazelnut	Open	Empty	Closed	Right	Left	Second	Super	0
Neo	52	7	Empty	Closed	Fat	Open	Right	Right	First	Super	0
Neo	55	18	Fat	Closed	Hazelnut	Open	Right	Right	First	Calculated	0
Neo	56	9	Hazelnut	Open	Empty	Closed	Left	Left	First	Super	0
Neo	57	11	Empty	Closed	Sultana	Open	Right	Right	First	Super	0
Neo	59	15	Fat	Open	Hazelnut	Closed	Left	Left	First	Super	0
Neo	63	20	Fat	Closed	Sultana	Open	Right	Left	Second	Calculated	1
Neo	66	25	Hazelnut	Closed	Sultana	Open	Right	Left	Second	Calculated	1
Neo	71	4	Empty	Open	Hazelnut	Closed	Left	Right	Second	Calculated	1
Neo	72	17	Sultana	Closed	Fat	Open	Left	Right	Second	Super	0
Neo	73	2	Fat	Closed	Empty	Open	Right	Left	Second	Calculated	1
Neo	75	6	Empty	Open	Sultana	Closed	Left	Right	Second	Calculated	1
Neo	76	22	Hazelnut	Open	Hazelnut	Closed	Right	Left	Second	Classical	0
Neo	78	20	Sultana	Open	Fat	Closed	Left	Right	Second	Calculated	1
Neo	82	25	Hazelnut	Closed	Sultana	Open	Left	Left	First	Calculated	1
Neo	84	25	Sultana	Open	Hazelnut	Closed	Right	Right	First	Calculated	1
Neo	86	22	Hazelnut	Open	Hazelnut	Closed	Left	Left	First	Classical	0
Neo	88	2	Empty	Open	Fat	Closed	Right	Right	First	Calculated	1
Neo	89	22	Hazelnut	Open	Hazelnut	Closed	Left	Right	Second	Classical	1
Neo	90	17	Fat	Open	Sultana	Closed	Right	Left	Second	Super	0
Neo	91	4	Empty	Open	Hazelnut	Closed	Right	Right	First	Calculated	1
Neo	93	15	Fat	Open	Hazelnut	Closed	Left	Left	First	Super	0
Neo	94	22	Hazelnut	Closed	Hazelnut	Open	Right	Right	First	Classical	0
Neo	97	27	Sultana	Closed	Sultana	Open	Right	Right	First	Classical	0
Neo	98	15	Fat	Open	Hazelnut	Closed	Right	Left	Second	Super	0
Neo	99	25	Sultana	Open	Hazelnut	Closed	Left	Right	Second	Calculated	1
Neo	100	18	Hazelnut	Open	Fat	Closed	Left	Right	Second	Calculated	1
Neo	102	9	Hazelnut	Open	Empty	Closed	Right	Left	Second	Super	0
Neo	105	18	Hazelnut	Open	Fat	Closed	Right	Right	First	Calculated	1
Neo	107	24	Sultana	Closed	Hazelnut	Open	Left	Right	Second	Super	0
Neo	109	6	Empty	Open	Sultana	Closed	Right	Left	Second	Calculated	0
Neo	110	7	Empty	Closed	Fat	Open	Right	Right	First	Super	0
Neo	111	20	Fat	Closed	Sultana	Open	Left	Left	First	Calculated	1
Neo	112	18	Fat	Closed	Hazelnut	Open	Left	Left	First	Calculated	1
Neo	113	4	Hazelnut	Closed	Empty	Open	Right	Left	Second	Calculated	1
Neo	115	22	Hazelnut	Closed	Hazelnut	Open	Left	Left	First	Classical	1
Neo	119	2	Empty	Open	Fat	Closed	Left	Right	Second	Calculated	1
Neo	121	6	Sultana	Closed	Empty	Open	Left	Left	First	Calculated	1
Neo	122	22	Hazelnut	Open	Hazelnut	Closed	Right	Right	First	Classical	1
Neo	123	11	Sultana	Open	Empty	Closed	Left	Left	First	Super	0
Neo	124	6	Sultana	Closed	Empty	Open	Left	Right	Second	Calculated	0
Neo	126	2	Empty	Open	Fat	Closed	Left	Right	Second	Calculated	1
Neo	128	25	Hazelnut	Closed	Sultana	Open	Right	Left	Second	Calculated	1
Neo	129	9	Empty	Closed	Hazelnut	Open	Left	Right	Second	Super	0
Neo	130	24	Hazelnut	Open	Sultana	Closed	Left	Left	First	Super	0
Neo	131	6	Empty	Open	Sultana	Closed	Right	Left	Second	Calculated	0
Neo	132	2	Fat	Closed	Empty	Open	Left	Left	First	Calculated	1
Neo	136	17	Sultana	Closed	Fat	Open	Left	Right	Second	Super	0
Neo	137	22	Hazelnut	Open	Hazelnut	Closed	Right	Left	Second	Classical	0
Neo	138	6	Sultana	Closed	Empty	Open	Right	Right	First	Calculated	0
Neo	139	11	Empty	Closed	Sultana	Open	Left	Right	Second	Super	0
Neo	140	7	Fat	Open	Empty	Closed	Right	Left	Second	Super	0
Neo	141	20	Sultana	Open	Fat	Closed	Right	Right	First	Calculated	1
Neo	142	20	Sultana	Open	Fat	Closed	Left	Right	Second	Calculated	1
Neo	149	22	Hazelnut	Closed	Hazelnut	Open	Left	Right	Second	Classical	0
Neo	152	13	Fat	Open	Fat	Closed	Left	Left	First	Classical	0
Neo	153	13	Fat	Closed	Fat	Open	Left	Right	Second	Classical	0
Neo	154	17	Sultana	Closed	Fat	Open	Right	Right	First	Super	0
Neo	155	24	Sultana	Closed	Hazelnut	Open	Right	Right	First	Super	0
Neo	158	15	Hazelnut	Closed	Fat	Open	Right	Right	First	Super	0
Neo	159	2	Empty	Open	Fat	Closed	Right	Right	First	Calculated	1
Neo	163	27	Sultana	Open	Sultana	Closed	Right	Left	Second	Classical	0
Neo	165	20	Fat	Closed	Sultana	Open	Left	Left	First	Calculated	1
Neo	166	27	Sultana	Open	Sultana	Closed	Right	Left	Second	Classical	0
Neo	167	20	Sultana	Open	Fat	Closed	Right	Right	First	Calculated	1
Neo	170	2	Fat	Closed	Empty	Open	Right	Left	Second	Calculated	1
Neo	172	22	Hazelnut	Closed	Hazelnut	Open	Left	Right	Second	Classical	0
Neo	173	24	Hazelnut	Open	Sultana	Closed	Right	Left	Second	Super	0
Neo	175	6	Sultana	Closed	Empty	Open	Left	Right	Second	Calculated	0
Neo	176	15	Hazelnut	Closed	Fat	Open	Right	Right	First	Super	0
Neo	178	2	Fat	Closed	Empty	Open	Left	Left	First	Calculated	1
Neo	179	27	Sultana	Closed	Sultana	Open	Left	Right	Second	Classical	0
Neo	180	11	Empty	Closed	Sultana	Open	Right	Right	First	Super	0
Neo	181	27	Sultana	Closed	Sultana	Open	Right	Right	First	Classical	0
Neo	184	24	Sultana	Closed	Hazelnut	Open	Left	Right	Second	Super	0
Neo	187	7	Fat	Open	Empty	Closed	Right	Left	Second	Super	0
Neo	188	15	Hazelnut	Closed	Fat	Open	Left	Right	Second	Super	0
Neo	189	15	Fat	Open	Hazelnut	Closed	Right	Left	Second	Super	0
Neo	190	18	Fat	Closed	Hazelnut	Open	Right	Left	Second	Calculated	1
Neo	192	7	Fat	Open	Empty	Closed	Left	Left	First	Super	0
Neo	193	2	Fat	Closed	Empty	Open	Right	Left	Second	Calculated	1
Neo	196	22	Hazelnut	Closed	Hazelnut	Open	Right	Left	Second	Classical	1
Neo	198	20	Fat	Closed	Sultana	Open	Left	Left	First	Calculated	1
Neo	202	22	Hazelnut	Open	Hazelnut	Closed	Left	Right	Second	Classical	1
Neo	204	22	Hazelnut	Closed	Hazelnut	Open	Right	Left	Second	Classical	1
Neo	205	7	Empty	Closed	Fat	Open	Left	Right	Second	Super	0
Neo	206	13	Fat	Open	Fat	Closed	Right	Left	Second	Classical	0
Neo	207	27	Sultana	Open	Sultana	Closed	Right	Right	First	Classical	1
Neo	209	24	Hazelnut	Open	Sultana	Closed	Left	Left	First	Super	0
Neo	211	4	Hazelnut	Closed	Empty	Open	Right	Left	Second	Calculated	1
Neo	212	18	Fat	Closed	Hazelnut	Open	Left	Left	First	Calculated	1
Neo	213	17	Fat	Open	Sultana	Closed	Right	Left	Second	Super	0
Neo	215	9	Hazelnut	Open	Empty	Closed	Left	Left	First	Super	0
Neo	218	7	Empty	Closed	Fat	Open	Right	Right	First	Super	0
Neo	221	4	Hazelnut	Closed	Empty	Open	Left	Left	First	Calculated	1
Neo	222	24	Sultana	Closed	Hazelnut	Open	Right	Right	First	Super	0
Neo	225	6	Sultana	Closed	Empty	Open	Right	Left	Second	Calculated	1
Neo	227	13	Fat	Open	Fat	Closed	Left	Left	First	Classical	0
Neo	228	20	Fat	Closed	Sultana	Open	Right	Left	Second	Calculated	1
Neo	230	25	Sultana	Open	Hazelnut	Closed	Left	Right	Second	Calculated	1
Neo	231	11	Empty	Closed	Sultana	Open	Left	Left	First	Super	1
Neo	232	20	Fat	Closed	Sultana	Open	Right	Left	Second	Calculated	1
Neo	233	18	Hazelnut	Open	Fat	Closed	Right	Right	First	Calculated	1
Neo	234	15	Hazelnut	Closed	Fat	Open	Left	Right	Second	Super	0
Neo	235	9	Empty	Closed	Hazelnut	Open	Right	Right	First	Super	0
Neo	237	17	Sultana	Closed	Fat	Open	Left	Right	Second	Super	0
Neo	238	13	Fat	Closed	Fat	Open	Right	Left	Second	Classical	1
Neo	240	18	Hazelnut	Open	Fat	Closed	Left	Right	Second	Calculated	1
Neo	243	20	Sultana	Open	Fat	Closed	Right	Right	First	Calculated	1
Neo	247	17	Sultana	Closed	Fat	Open	Right	Right	First	Super	0
Neo	249	11	Sultana	Open	Empty	Closed	Left	Right	Second	Super	1
Neo	251	27	Sultana	Closed	Sultana	Open	Right	Left	Second	Classical	1
Neo	253	11	Sultana	Open	Empty	Closed	Left	Right	Second	Super	1
Neo	254	17	Sultana	Closed	Fat	Open	Right	Right	First	Super	0
Neo	255	9	Empty	Closed	Hazelnut	Open	Right	Right	First	Super	0
Neo	256	4	Hazelnut	Closed	Empty	Open	Left	Left	First	Calculated	1
Neo	258	25	Hazelnut	Closed	Sultana	Open	Right	Left	Second	Calculated	1
Neo	261	27	Sultana	Open	Sultana	Closed	Left	Left	First	Classical	0
Neo	263	17	Fat	Open	Sultana	Closed	Left	Left	First	Super	0
Neo	267	17	Fat	Open	Sultana	Closed	Left	Left	First	Super	0
Neo	268	6	Empty	Open	Sultana	Closed	Right	Right	First	Calculated	1
Neo	269	4	Empty	Open	Hazelnut	Closed	Right	Right	First	Calculated	1
Neo	270	4	Empty	Open	Hazelnut	Closed	Left	Right	Second	Calculated	1
Neo	271	27	Sultana	Open	Sultana	Closed	Left	Left	First	Classical	0
Neo	272	17	Fat	Open	Sultana	Closed	Right	Left	Second	Super	0
Neo	273	13	Fat	Closed	Fat	Open	Right	Left	Second	Classical	1
Neo	274	25	Hazelnut	Closed	Sultana	Open	Left	Right	Second	Calculated	0
Neo	275	4	Empty	Open	Hazelnut	Closed	Left	Right	Second	Calculated	1
Neo	276	11	Sultana	Open	Empty	Closed	Right	Left	Second	Super	0
Neo	278	25	Sultana	Open	Hazelnut	Closed	Left	Right	Second	Calculated	1
Neo	280	15	Hazelnut	Closed	Fat	Open	Left	Right	Second	Super	0
Neo	281	4	Empty	Open	Hazelnut	Closed	Right	Right	First	Calculated	1
Neo	282	24	Hazelnut	Open	Sultana	Closed	Left	Left	First	Super	0
Neo	283	27	Sultana	Closed	Sultana	Open	Left	Right	Second	Classical	0
Neo	285	13	Fat	Closed	Fat	Open	Left	Left	First	Classical	1
Neo	286	2	Empty	Open	Fat	Closed	Left	Right	Second	Calculated	1
Neo	290	18	Fat	Closed	Hazelnut	Open	Left	Left	First	Calculated	1
Neo	291	4	Hazelnut	Closed	Empty	Open	Right	Left	Second	Calculated	1
Neo	292	13	Fat	Closed	Fat	Open	Right	Right	First	Classical	0
Neo	293	4	Hazelnut	Closed	Empty	Open	Left	Left	First	Calculated	1
Neo	295	13	Fat	Open	Fat	Closed	Right	Right	First	Classical	1
Neo	298	2	Empty	Open	Fat	Closed	Right	Right	First	Calculated	1
Neo	299	7	Fat	Open	Empty	Closed	Left	Left	First	Super	0
Neo	300	18	Hazelnut	Open	Fat	Closed	Right	Right	First	Calculated	1
Neo	302	25	Hazelnut	Closed	Sultana	Open	Left	Left	First	Calculated	1
Neo	304	18	Fat	Closed	Hazelnut	Open	Right	Left	Second	Calculated	1
Neo	307	18	Hazelnut	Open	Fat	Closed	Left	Right	Second	Calculated	1
Neo	310	7	Empty	Closed	Fat	Open	Left	Right	Second	Super	0
Neo	311	15	Fat	Open	Hazelnut	Closed	Right	Left	Second	Super	0
Neo	313	7	Fat	Open	Empty	Closed	Left	Left	First	Super	0
Neo	315	15	Fat	Open	Hazelnut	Closed	Left	Left	First	Super	0
Neo	317	25	Sultana	Open	Hazelnut	Closed	Right	Right	First	Calculated	1
Neo	318	24	Sultana	Closed	Hazelnut	Open	Left	Right	Second	Super	0
Neo	320	9	Hazelnut	Open	Empty	Closed	Right	Left	Second	Super	0
Neo	321	13	Fat	Closed	Fat	Open	Left	Left	First	Classical	1
Neo	322	20	Sultana	Open	Fat	Closed	Left	Right	Second	Calculated	1
Plankton	2	7	Fat	Open	Empty	Closed	Left	Left	First	Super	0
Plankton	3	15	Hazelnut	Closed	Fat	Open	Right	Right	First	Super	0
Plankton	4	11	Empty	Closed	Sultana	Open	Right	Left	Second	Super	1
Plankton	6	20	Sultana	Open	Fat	Closed	Left	Right	Second	Calculated	1
Plankton	7	20	Sultana	Open	Fat	Closed	Right	Right	First	Calculated	1
Plankton	11	9	Hazelnut	Open	Empty	Closed	Right	Left	Second	Super	0
Plankton	15	22	Hazelnut	Closed	Hazelnut	Open	Left	Right	Second	Classical	0
Plankton	16	11	Sultana	Open	Empty	Closed	Right	Right	First	Super	1
Plankton	18	6	Empty	Open	Sultana	Closed	Left	Right	Second	Calculated	1
Plankton	19	18	Hazelnut	Open	Fat	Closed	Left	Right	Second	Calculated	1
Plankton	22	18	Hazelnut	Open	Fat	Closed	Left	Right	Second	Calculated	1
Plankton	24	4	Empty	Open	Hazelnut	Closed	Left	Right	Second	Calculated	1
Plankton	25	11	Sultana	Open	Empty	Closed	Left	Right	Second	Super	1
Plankton	26	27	Sultana	Open	Sultana	Closed	Right	Right	First	Classical	1
Plankton	27	27	Sultana	Closed	Sultana	Open	Right	Right	First	Classical	0
Plankton	30	22	Hazelnut	Closed	Hazelnut	Open	Right	Right	First	Classical	0
Plankton	31	15	Fat	Open	Hazelnut	Closed	Left	Left	First	Super	0
Plankton	32	22	Hazelnut	Open	Hazelnut	Closed	Left	Left	First	Classical	0
Plankton	33	24	Hazelnut	Open	Sultana	Closed	Right	Right	First	Super	1
Plankton	37	25	Hazelnut	Closed	Sultana	Open	Right	Right	First	Calculated	0
Plankton	38	4	Empty	Open	Hazelnut	Closed	Left	Right	Second	Calculated	1
Plankton	39	11	Sultana	Open	Empty	Closed	Left	Right	Second	Super	1
Plankton	41	20	Sultana	Open	Fat	Closed	Left	Right	Second	Calculated	1
Plankton	42	7	Fat	Open	Empty	Closed	Right	Left	Second	Super	0
Plankton	45	15	Hazelnut	Closed	Fat	Open	Right	Right	First	Super	0
Plankton	46	18	Hazelnut	Open	Fat	Closed	Right	Right	First	Calculated	1
Plankton	49	27	Sultana	Closed	Sultana	Open	Right	Right	First	Classical	0
Plankton	50	6	Empty	Open	Sultana	Closed	Right	Left	Second	Calculated	0
Plankton	51	24	Sultana	Closed	Hazelnut	Open	Right	Right	First	Super	0
Plankton	52	4	Hazelnut	Closed	Empty	Open	Left	Left	First	Calculated	1
Plankton	53	2	Empty	Open	Fat	Closed	Right	Right	First	Calculated	1
Plankton	54	27	Sultana	Open	Sultana	Closed	Right	Right	First	Classical	1
Plankton	55	15	Fat	Open	Hazelnut	Closed	Left	Left	First	Super	0
Plankton	56	7	Empty	Closed	Fat	Open	Left	Left	First	Super	1
Plankton	57	13	Fat	Open	Fat	Closed	Left	Right	Second	Classical	1
Plankton	60	27	Sultana	Open	Sultana	Closed	Left	Left	First	Classical	0
Plankton	61	22	Hazelnut	Closed	Hazelnut	Open	Right	Left	Second	Classical	1
Plankton	62	13	Fat	Closed	Fat	Open	Right	Left	Second	Classical	1
Plankton	64	27	Sultana	Open	Sultana	Closed	Left	Left	First	Classical	0
Plankton	65	6	Empty	Open	Sultana	Closed	Right	Right	First	Calculated	1
Plankton	66	6	Sultana	Closed	Empty	Open	Right	Left	Second	Calculated	1
Plankton	67	25	Sultana	Open	Hazelnut	Closed	Left	Right	Second	Calculated	1
Plankton	68	7	Empty	Closed	Fat	Open	Left	Right	Second	Super	0
Plankton	69	9	Empty	Closed	Hazelnut	Open	Right	Left	Second	Super	1
Plankton	72	20	Fat	Closed	Sultana	Open	Left	Left	First	Calculated	1
Plankton	73	7	Fat	Open	Empty	Closed	Right	Right	First	Super	1
Plankton	74	15	Fat	Open	Hazelnut	Closed	Left	Left	First	Super	0
Plankton	75	4	Empty	Open	Hazelnut	Closed	Left	Right	Second	Calculated	1
Plankton	77	7	Empty	Closed	Fat	Open	Right	Right	First	Super	0
Plankton	78	24	Sultana	Closed	Hazelnut	Open	Left	Right	Second	Super	0
Plankton	80	17	Fat	Open	Sultana	Closed	Right	Left	Second	Super	0
Plankton	81	20	Fat	Closed	Sultana	Open	Right	Left	Second	Calculated	1
Plankton	87	22	Hazelnut	Open	Hazelnut	Closed	Right	Left	Second	Classical	0
Plankton	89	18	Fat	Closed	Hazelnut	Open	Left	Left	First	Calculated	1
Plankton	90	2	Fat	Closed	Empty	Open	Left	Left	First	Calculated	1
Plankton	92	17	Sultana	Closed	Fat	Open	Left	Right	Second	Super	0
Plankton	94	15	Hazelnut	Closed	Fat	Open	Left	Right	Second	Super	0
Plankton	95	9	Empty	Closed	Hazelnut	Open	Right	Right	First	Super	0
Plankton	96	17	Fat	Open	Sultana	Closed	Left	Left	First	Super	0
Plankton	97	6	Sultana	Closed	Empty	Open	Right	Left	Second	Calculated	1
Plankton	100	27	Sultana	Closed	Sultana	Open	Left	Left	First	Classical	1
Plankton	103	18	Hazelnut	Open	Fat	Closed	Left	Right	Second	Calculated	1
Plankton	104	2	Empty	Open	Fat	Closed	Left	Right	Second	Calculated	1
Plankton	106	11	Sultana	Open	Empty	Closed	Right	Left	Second	Super	0
Plankton	107	11	Empty	Closed	Sultana	Open	Left	Left	First	Super	1
Plankton	109	18	Fat	Closed	Hazelnut	Open	Right	Left	Second	Calculated	1
Plankton	110	7	Fat	Open	Empty	Closed	Left	Left	First	Super	0
Plankton	112	24	Sultana	Closed	Hazelnut	Open	Right	Right	First	Super	0
Plankton	113	22	Hazelnut	Open	Hazelnut	Closed	Right	Right	First	Classical	1
Plankton	115	24	Hazelnut	Open	Sultana	Closed	Left	Left	First	Super	0
Plankton	119	2	Fat	Closed	Empty	Open	Right	Left	Second	Calculated	1
Plankton	121	13	Fat	Closed	Fat	Open	Left	Right	Second	Classical	0
Plankton	123	9	Hazelnut	Open	Empty	Closed	Right	Left	Second	Super	0
Plankton	124	4	Hazelnut	Closed	Empty	Open	Right	Left	Second	Calculated	1
Plankton	131	11	Sultana	Open	Empty	Closed	Left	Left	First	Super	0
Plankton	133	6	Sultana	Closed	Empty	Open	Right	Left	Second	Calculated	1
Plankton	135	20	Fat	Closed	Sultana	Open	Left	Left	First	Calculated	1
Plankton	139	9	Empty	Closed	Hazelnut	Open	Right	Right	First	Super	0
Plankton	142	15	Hazelnut	Closed	Fat	Open	Right	Right	First	Super	0
Plankton	143	6	Sultana	Closed	Empty	Open	Left	Left	First	Calculated	1
Plankton	144	17	Fat	Open	Sultana	Closed	Right	Left	Second	Super	0
Plankton	147	15	Fat	Open	Hazelnut	Closed	Right	Left	Second	Super	0
Plankton	148	27	Sultana	Closed	Sultana	Open	Left	Right	Second	Classical	0
Plankton	149	11	Empty	Closed	Sultana	Open	Left	Right	Second	Super	0
Plankton	150	17	Sultana	Closed	Fat	Open	Right	Right	First	Super	0
Plankton	152	17	Fat	Open	Sultana	Closed	Left	Left	First	Super	0
Plankton	155	4	Empty	Open	Hazelnut	Closed	Right	Right	First	Calculated	1
Plankton	157	6	Sultana	Closed	Empty	Open	Left	Right	Second	Calculated	0
Plankton	158	25	Sultana	Open	Hazelnut	Closed	Right	Right	First	Calculated	1
Plankton	159	17	Sultana	Closed	Fat	Open	Left	Right	Second	Super	0
Plankton	160	11	Empty	Closed	Sultana	Open	Right	Right	First	Super	0
Plankton	162	25	Sultana	Open	Hazelnut	Closed	Right	Left	Second	Calculated	0
Plankton	163	17	Fat	Open	Sultana	Closed	Left	Left	First	Super	0
Plankton	164	9	Empty	Closed	Hazelnut	Open	Left	Right	Second	Super	0
Plankton	168	13	Fat	Open	Fat	Closed	Right	Right	First	Classical	1
Plankton	171	7	Fat	Open	Empty	Closed	Left	Left	First	Super	0
Plankton	172	17	Fat	Open	Sultana	Closed	Right	Left	Second	Super	0
Plankton	174	25	Sultana	Open	Hazelnut	Closed	Left	Right	Second	Calculated	1
Plankton	176	18	Fat	Closed	Hazelnut	Open	Right	Left	Second	Calculated	1
Plankton	179	2	Fat	Closed	Empty	Open	Right	Left	Second	Calculated	1
Plankton	181	22	Hazelnut	Open	Hazelnut	Closed	Left	Right	Second	Classical	1
Plankton	182	4	Empty	Open	Hazelnut	Closed	Right	Right	First	Calculated	1
Plankton	185	20	Sultana	Open	Fat	Closed	Left	Right	Second	Calculated	1
Plankton	186	18	Hazelnut	Open	Fat	Closed	Right	Right	First	Calculated	1
Plankton	188	9	Hazelnut	Open	Empty	Closed	Left	Left	First	Super	0
Plankton	189	15	Fat	Open	Hazelnut	Closed	Right	Left	Second	Super	0
Plankton	191	7	Fat	Open	Empty	Closed	Right	Left	Second	Super	0
Plankton	194	22	Hazelnut	Closed	Hazelnut	Open	Left	Right	Second	Classical	0
Plankton	196	2	Fat	Closed	Empty	Open	Left	Left	First	Calculated	1
Plankton	197	9	Hazelnut	Open	Empty	Closed	Left	Left	First	Super	0
Plankton	199	7	Empty	Closed	Fat	Open	Right	Right	First	Super	0
Plankton	205	25	Hazelnut	Closed	Sultana	Open	Left	Left	First	Calculated	1
Plankton	206	13	Fat	Open	Fat	Closed	Right	Left	Second	Classical	0
Plankton	207	2	Empty	Open	Fat	Closed	Left	Right	Second	Calculated	1
Plankton	209	9	Hazelnut	Open	Empty	Closed	Right	Left	Second	Super	0
Plankton	210	17	Sultana	Closed	Fat	Open	Right	Right	First	Super	0
Plankton	216	15	Hazelnut	Closed	Fat	Open	Left	Right	Second	Super	0
Plankton	217	2	Empty	Open	Fat	Closed	Right	Right	First	Calculated	1
Plankton	218	9	Empty	Closed	Hazelnut	Open	Left	Right	Second	Super	0
Plankton	219	6	Empty	Open	Sultana	Closed	Right	Right	First	Calculated	1
Plankton	221	27	Sultana	Open	Sultana	Closed	Left	Right	Second	Classical	1
Plankton	224	13	Fat	Closed	Fat	Open	Right	Left	Second	Classical	1
Plankton	225	6	Sultana	Closed	Empty	Open	Left	Right	Second	Calculated	0
Plankton	228	4	Hazelnut	Closed	Empty	Open	Right	Left	Second	Calculated	1
Plankton	229	24	Hazelnut	Open	Sultana	Closed	Left	Right	Second	Super	1
Plankton	230	17	Sultana	Closed	Fat	Open	Left	Right	Second	Super	0
Plankton	231	27	Sultana	Open	Sultana	Closed	Right	Left	Second	Classical	0
Plankton	232	17	Sultana	Closed	Fat	Open	Right	Right	First	Super	0
Plankton	233	24	Hazelnut	Open	Sultana	Closed	Left	Left	First	Super	0
Plankton	236	6	Empty	Open	Sultana	Closed	Left	Right	Second	Calculated	1
Plankton	237	20	Sultana	Open	Fat	Closed	Right	Right	First	Calculated	1
Plankton	241	15	Fat	Open	Hazelnut	Closed	Right	Left	Second	Super	0
Plankton	242	11	Empty	Closed	Sultana	Open	Left	Right	Second	Super	0
Plankton	243	18	Hazelnut	Open	Fat	Closed	Right	Left	Second	Calculated	0
Plankton	246	2	Fat	Closed	Empty	Open	Left	Left	First	Calculated	1
Plankton	247	20	Fat	Closed	Sultana	Open	Right	Right	First	Calculated	0
Plankton	248	18	Fat	Closed	Hazelnut	Open	Right	Left	Second	Calculated	1
Plankton	251	6	Empty	Open	Sultana	Closed	Left	Left	First	Calculated	0
Plankton	252	20	Fat	Closed	Sultana	Open	Left	Left	First	Calculated	1
Plankton	253	27	Sultana	Closed	Sultana	Open	Right	Left	Second	Classical	1
Plankton	256	24	Sultana	Closed	Hazelnut	Open	Left	Right	Second	Super	0
Plankton	257	20	Sultana	Open	Fat	Closed	Right	Right	First	Calculated	1
Plankton	259	22	Hazelnut	Open	Hazelnut	Closed	Left	Right	Second	Classical	1
Plankton	261	25	Hazelnut	Closed	Sultana	Open	Right	Left	Second	Calculated	1
Plankton	263	18	Fat	Closed	Hazelnut	Open	Left	Left	First	Calculated	1
Plankton	264	4	Hazelnut	Closed	Empty	Open	Right	Left	Second	Calculated	1
Plankton	265	25	Hazelnut	Closed	Sultana	Open	Right	Left	Second	Calculated	1
Plankton	267	25	Hazelnut	Closed	Sultana	Open	Left	Left	First	Calculated	1
Plankton	270	25	Sultana	Open	Hazelnut	Closed	Left	Right	Second	Calculated	1
Plankton	271	7	Empty	Closed	Fat	Open	Left	Right	Second	Super	0
Plankton	272	4	Empty	Open	Hazelnut	Closed	Right	Right	First	Calculated	1
Plankton	274	4	Hazelnut	Closed	Empty	Open	Left	Left	First	Calculated	1
Plankton	275	25	Sultana	Open	Hazelnut	Closed	Right	Right	First	Calculated	1
Plankton	277	4	Hazelnut	Closed	Empty	Open	Left	Left	First	Calculated	1
Plankton	278	15	Hazelnut	Closed	Fat	Open	Left	Right	Second	Super	0
Plankton	279	20	Fat	Closed	Sultana	Open	Right	Left	Second	Calculated	1
Plankton	280	22	Hazelnut	Closed	Hazelnut	Open	Left	Right	Second	Classical	0
Plankton	281	9	Hazelnut	Open	Empty	Closed	Left	Left	First	Super	0
Plankton	283	18	Fat	Closed	Hazelnut	Open	Left	Left	First	Calculated	1
Plankton	285	11	Sultana	Open	Empty	Closed	Right	Left	Second	Super	0
Plankton	289	2	Empty	Open	Fat	Closed	Right	Right	First	Calculated	1
Plankton	292	24	Hazelnut	Open	Sultana	Closed	Right	Left	Second	Super	0
Plankton	294	2	Empty	Open	Fat	Closed	Left	Right	Second	Calculated	1
Plankton	296	24	Sultana	Closed	Hazelnut	Open	Right	Right	First	Super	0
Plankton	297	9	Empty	Closed	Hazelnut	Open	Left	Right	Second	Super	0
Plankton	299	13	Fat	Open	Fat	Closed	Right	Left	Second	Classical	0
Plankton	300	24	Hazelnut	Open	Sultana	Closed	Right	Left	Second	Super	0
Plankton	301	27	Sultana	Closed	Sultana	Open	Left	Left	First	Classical	1
Plankton	303	13	Fat	Closed	Fat	Open	Right	Right	First	Classical	0
Plankton	304	13	Fat	Closed	Fat	Open	Left	Right	Second	Classical	0
Plankton	305	13	Fat	Closed	Fat	Open	Left	Right	Second	Classical	0
Plankton	308	24	Sultana	Closed	Hazelnut	Open	Left	Right	Second	Super	0
Plankton	311	11	Empty	Closed	Sultana	Open	Right	Left	Second	Super	1
Plankton	314	2	Fat	Closed	Empty	Open	Right	Left	Second	Calculated	1
Plankton	315	13	Fat	Open	Fat	Closed	Left	Right	Second	Classical	1
Plankton	316	13	Fat	Open	Fat	Closed	Left	Right	Second	Classical	1
Plankton	319	25	Hazelnut	Closed	Sultana	Open	Left	Left	First	Calculated	1
Plankton	320	22	Hazelnut	Closed	Hazelnut	Open	Right	Right	First	Classical	0
Plankton	322	22	Hazelnut	Open	Hazelnut	Closed	Right	Left	Second	Classical	0
Plankton	324	7	Empty	Closed	Fat	Open	Right	Right	First	Super	0
Taz	1	7	Empty	Closed	Fat	Open	Right	Right	First	Super	0
Taz	3	6	Empty	Open	Sultana	Closed	Right	Right	First	Calculated	1
Taz	5	27	Sultana	Closed	Sultana	Open	Left	Right	Second	Classical	0
Taz	7	2	Empty	Open	Fat	Closed	Right	Right	First	Calculated	1
Taz	9	13	Fat	Open	Fat	Closed	Left	Left	First	Classical	0
Taz	13	20	Sultana	Open	Fat	Closed	Left	Right	Second	Calculated	1
Taz	14	15	Fat	Open	Hazelnut	Closed	Right	Left	Second	Super	0
Taz	16	18	Fat	Closed	Hazelnut	Open	Left	Left	First	Calculated	1
Taz	17	2	Empty	Open	Fat	Closed	Left	Right	Second	Calculated	1
Taz	20	7	Fat	Open	Empty	Closed	Left	Left	First	Super	0
Taz	21	9	Empty	Closed	Hazelnut	Open	Left	Right	Second	Super	0
Taz	22	25	Hazelnut	Closed	Sultana	Open	Right	Left	Second	Calculated	1
Taz	24	18	Hazelnut	Open	Fat	Closed	Right	Right	First	Calculated	1
Taz	27	18	Fat	Closed	Hazelnut	Open	Left	Left	First	Calculated	1
Taz	28	15	Hazelnut	Closed	Fat	Open	Right	Right	First	Super	0
Taz	29	9	Hazelnut	Open	Empty	Closed	Left	Left	First	Super	0
Taz	31	18	Fat	Closed	Hazelnut	Open	Right	Left	Second	Calculated	1
Taz	33	15	Fat	Open	Hazelnut	Closed	Left	Left	First	Super	0
Taz	34	15	Hazelnut	Closed	Fat	Open	Right	Right	First	Super	0
Taz	36	17	Sultana	Closed	Fat	Open	Left	Right	Second	Super	0
Taz	37	2	Fat	Closed	Empty	Open	Left	Left	First	Calculated	1
Taz	39	11	Sultana	Open	Empty	Closed	Left	Right	Second	Super	1
Taz	40	13	Fat	Closed	Fat	Open	Left	Right	Second	Classical	0
Taz	41	20	Sultana	Open	Fat	Closed	Right	Right	First	Calculated	1
Taz	42	2	Fat	Closed	Empty	Open	Right	Left	Second	Calculated	1
Taz	43	13	Fat	Open	Fat	Closed	Left	Left	First	Classical	0
Taz	48	27	Sultana	Closed	Sultana	Open	Right	Left	Second	Classical	1
Taz	51	18	Hazelnut	Open	Fat	Closed	Right	Right	First	Calculated	1
Taz	52	27	Sultana	Closed	Sultana	Open	Left	Right	Second	Classical	0
Taz	53	15	Fat	Open	Hazelnut	Closed	Left	Left	First	Super	0
Taz	54	27	Sultana	Open	Sultana	Closed	Right	Right	First	Classical	1
Taz	56	25	Hazelnut	Closed	Sultana	Open	Left	Left	First	Calculated	1
Taz	57	22	Hazelnut	Closed	Hazelnut	Open	Left	Left	First	Classical	1
Taz	58	2	Empty	Open	Fat	Closed	Right	Right	First	Calculated	1
Taz	60	15	Hazelnut	Closed	Fat	Open	Left	Right	Second	Super	0
Taz	61	7	Fat	Open	Empty	Closed	Right	Left	Second	Super	0
Taz	63	11	Empty	Closed	Sultana	Open	Left	Right	Second	Super	0
Taz	66	11	Empty	Closed	Sultana	Open	Right	Right	First	Super	0
Taz	68	6	Empty	Open	Sultana	Closed	Right	Left	Second	Calculated	0
Taz	69	9	Empty	Closed	Hazelnut	Open	Right	Left	Second	Super	1
Taz	70	24	Sultana	Closed	Hazelnut	Open	Left	Right	Second	Super	0
Taz	75	2	Fat	Closed	Empty	Open	Right	Left	Second	Calculated	1
Taz	77	25	Sultana	Open	Hazelnut	Closed	Left	Right	Second	Calculated	1
Taz	78	17	Fat	Open	Sultana	Closed	Left	Left	First	Super	0
Taz	81	27	Sultana	Open	Sultana	Closed	Left	Left	First	Classical	0
Taz	86	24	Hazelnut	Open	Sultana	Closed	Left	Left	First	Super	0
Taz	89	15	Hazelnut	Closed	Fat	Open	Left	Right	Second	Super	0
Taz	90	18	Hazelnut	Open	Fat	Closed	Left	Right	Second	Calculated	1
Taz	91	25	Sultana	Open	Hazelnut	Closed	Right	Right	First	Calculated	1
Taz	92	27	Sultana	Closed	Sultana	Open	Right	Left	Second	Classical	1
Taz	93	18	Hazelnut	Open	Fat	Closed	Left	Right	Second	Calculated	1
Taz	94	25	Sultana	Open	Hazelnut	Closed	Right	Right	First	Calculated	1
Taz	95	4	Hazelnut	Closed	Empty	Open	Right	Left	Second	Calculated	1
Taz	97	9	Empty	Closed	Hazelnut	Open	Right	Left	Second	Super	1
Taz	98	6	Sultana	Closed	Empty	Open	Right	Left	Second	Calculated	1
Taz	101	22	Hazelnut	Open	Hazelnut	Closed	Right	Left	Second	Classical	0
Taz	102	22	Hazelnut	Closed	Hazelnut	Open	Right	Left	Second	Classical	1
Taz	106	9	Empty	Closed	Hazelnut	Open	Left	Right	Second	Super	0
Taz	107	20	Fat	Closed	Sultana	Open	Left	Left	First	Calculated	1
Taz	108	9	Empty	Closed	Hazelnut	Open	Right	Right	First	Super	0
Taz	109	17	Fat	Open	Sultana	Closed	Right	Left	Second	Super	0
Taz	111	22	Hazelnut	Open	Hazelnut	Closed	Right	Left	Second	Classical	0
Taz	113	4	Empty	Open	Hazelnut	Closed	Left	Right	Second	Calculated	1
Taz	116	9	Hazelnut	Open	Empty	Closed	Left	Left	First	Super	0
Taz	118	9	Hazelnut	Open	Empty	Closed	Right	Left	Second	Super	0
Taz	119	7	Empty	Closed	Fat	Open	Left	Right	Second	Super	0
Taz	120	6	Empty	Open	Sultana	Closed	Left	Right	Second	Calculated	1
Taz	124	22	Hazelnut	Closed	Hazelnut	Open	Right	Right	First	Classical	0
Taz	129	13	Fat	Open	Fat	Closed	Right	Right	First	Classical	1
Taz	130	2	Fat	Closed	Empty	Open	Left	Left	First	Calculated	1
Taz	131	20	Fat	Closed	Sultana	Open	Left	Left	First	Calculated	1
Taz	132	18	Hazelnut	Open	Fat	Closed	Right	Right	First	Calculated	1
Taz	133	6	Empty	Open	Sultana	Closed	Right	Right	First	Calculated	1
Taz	134	2	Fat	Closed	Empty	Open	Left	Left	First	Calculated	1
Taz	136	11	Sultana	Open	Empty	Closed	Right	Left	Second	Super	0
Taz	137	18	Fat	Closed	Hazelnut	Open	Left	Left	First	Calculated	1
Taz	139	13	Fat	Open	Fat	Closed	Right	Right	First	Classical	1
Taz	140	4	Empty	Open	Hazelnut	Closed	Left	Right	Second	Calculated	1
Taz	141	13	Fat	Open	Fat	Closed	Left	Right	Second	Classical	1
Taz	142	22	Hazelnut	Open	Hazelnut	Closed	Right	Left	Second	Classical	0
Taz	144	2	Fat	Closed	Empty	Open	Right	Left	Second	Calculated	1
Taz	145	11	Sultana	Open	Empty	Closed	Left	Right	Second	Super	1
Taz	148	22	Hazelnut	Closed	Hazelnut	Open	Left	Right	Second	Classical	0
Taz	149	17	Fat	Open	Sultana	Closed	Right	Left	Second	Super	0
Taz	152	13	Fat	Closed	Fat	Open	Right	Left	Second	Classical	1
Taz	154	17	Fat	Open	Sultana	Closed	Right	Left	Second	Super	0
Taz	155	18	Hazelnut	Open	Fat	Closed	Left	Right	Second	Calculated	1
Taz	156	9	Hazelnut	Open	Empty	Closed	Right	Left	Second	Super	0
Taz	157	15	Hazelnut	Closed	Fat	Open	Right	Right	First	Super	0
Taz	158	9	Hazelnut	Open	Empty	Closed	Left	Left	First	Super	0
Taz	159	6	Sultana	Closed	Empty	Open	Left	Left	First	Calculated	1
Taz	162	9	Empty	Closed	Hazelnut	Open	Left	Right	Second	Super	0
Taz	163	7	Empty	Closed	Fat	Open	Right	Right	First	Super	0
Taz	165	15	Fat	Open	Hazelnut	Closed	Right	Left	Second	Super	0
Taz	166	11	Empty	Closed	Sultana	Open	Right	Right	First	Super	0
Taz	167	24	Sultana	Closed	Hazelnut	Open	Left	Right	Second	Super	0
Taz	168	20	Fat	Closed	Sultana	Open	Right	Left	Second	Calculated	1
Taz	169	4	Empty	Open	Hazelnut	Closed	Right	Right	First	Calculated	1
Taz	170	22	Hazelnut	Closed	Hazelnut	Open	Left	Right	Second	Classical	0
Taz	171	18	Fat	Closed	Hazelnut	Open	Right	Left	Second	Calculated	1
Taz	173	17	Sultana	Closed	Fat	Open	Left	Right	Second	Super	0
Taz	175	6	Empty	Open	Sultana	Closed	Left	Right	Second	Calculated	1
Taz	177	20	Fat	Closed	Sultana	Open	Left	Left	First	Calculated	1
Taz	179	24	Hazelnut	Open	Sultana	Closed	Right	Left	Second	Super	0
Taz	181	7	Fat	Open	Empty	Closed	Left	Left	First	Super	0
Taz	184	13	Fat	Closed	Fat	Open	Left	Left	First	Classical	1
Taz	185	25	Hazelnut	Closed	Sultana	Open	Left	Left	First	Calculated	1
Taz	189	20	Sultana	Open	Fat	Closed	Left	Right	Second	Calculated	1
Taz	190	2	Empty	Open	Fat	Closed	Right	Right	First	Calculated	1
Taz	192	27	Sultana	Closed	Sultana	Open	Left	Left	First	Classical	1
Taz	195	20	Sultana	Open	Fat	Closed	Left	Right	Second	Calculated	1
Taz	197	25	Hazelnut	Closed	Sultana	Open	Right	Left	Second	Calculated	1
Taz	198	24	Sultana	Closed	Hazelnut	Open	Right	Left	Second	Super	1
Taz	199	27	Sultana	Open	Sultana	Closed	Left	Right	Second	Classical	1
Taz	202	25	Sultana	Open	Hazelnut	Closed	Left	Left	First	Calculated	0
Taz	205	17	Sultana	Closed	Fat	Open	Right	Right	First	Super	0
Taz	207	27	Sultana	Open	Sultana	Closed	Left	Left	First	Classical	0
Taz	208	22	Hazelnut	Closed	Hazelnut	Open	Right	Right	First	Classical	0
Taz	209	13	Fat	Open	Fat	Closed	Right	Left	Second	Classical	0
Taz	210	7	Empty	Closed	Fat	Open	Left	Right	Second	Super	0
Taz	211	27	Sultana	Open	Sultana	Closed	Right	Left	Second	Classical	0
Taz	214	11	Sultana	Open	Empty	Closed	Right	Right	First	Super	1
Taz	216	24	Hazelnut	Open	Sultana	Closed	Right	Left	Second	Super	0
Taz	217	4	Hazelnut	Closed	Empty	Open	Right	Left	Second	Calculated	1
Taz	221	2	Empty	Open	Fat	Closed	Left	Right	Second	Calculated	1
Taz	224	22	Hazelnut	Open	Hazelnut	Closed	Left	Left	First	Classical	0
Taz	225	24	Sultana	Closed	Hazelnut	Open	Right	Right	First	Super	0
Taz	227	4	Empty	Open	Hazelnut	Closed	Left	Right	Second	Calculated	1
Taz	228	4	Hazelnut	Closed	Empty	Open	Left	Left	First	Calculated	1
Taz	229	24	Hazelnut	Open	Sultana	Closed	Right	Left	Second	Super	0
Taz	231	25	Hazelnut	Closed	Sultana	Open	Left	Left	First	Calculated	1
Taz	232	7	Empty	Closed	Fat	Open	Left	Right	Second	Super	0
Taz	233	11	Sultana	Open	Empty	Closed	Right	Left	Second	Super	0
Taz	235	4	Hazelnut	Closed	Empty	Open	Left	Left	First	Calculated	1
Taz	237	24	Sultana	Closed	Hazelnut	Open	Right	Left	Second	Super	1
Taz	238	27	Sultana	Closed	Sultana	Open	Right	Right	First	Classical	0
Taz	239	24	Sultana	Closed	Hazelnut	Open	Left	Right	Second	Super	0
Taz	240	13	Fat	Closed	Fat	Open	Right	Left	Second	Classical	1
Taz	241	17	Sultana	Closed	Fat	Open	Left	Right	Second	Super	0
Taz	242	22	Hazelnut	Open	Hazelnut	Closed	Left	Right	Second	Classical	1
Taz	243	7	Fat	Open	Empty	Closed	Right	Left	Second	Super	0
Taz	246	17	Fat	Open	Sultana	Closed	Left	Left	First	Super	0
Taz	247	20	Fat	Closed	Sultana	Open	Right	Left	Second	Calculated	1
Taz	250	20	Fat	Closed	Sultana	Open	Right	Left	Second	Calculated	1
Taz	251	11	Sultana	Open	Empty	Closed	Left	Left	First	Super	0
Taz	253	25	Sultana	Open	Hazelnut	Closed	Right	Left	Second	Calculated	0
Taz	256	27	Sultana	Open	Sultana	Closed	Right	Left	Second	Classical	0
Taz	259	17	Sultana	Closed	Fat	Open	Right	Right	First	Super	0
Taz	261	7	Fat	Open	Empty	Closed	Left	Left	First	Super	0
Taz	263	20	Sultana	Open	Fat	Closed	Right	Right	First	Calculated	1
Taz	264	17	Fat	Open	Sultana	Closed	Left	Left	First	Super	0
Taz	266	4	Hazelnut	Closed	Empty	Open	Right	Left	Second	Calculated	1
Taz	267	6	Sultana	Closed	Empty	Open	Left	Right	Second	Calculated	0
Taz	268	13	Fat	Closed	Fat	Open	Left	Left	First	Classical	1
Taz	273	9	Hazelnut	Open	Empty	Closed	Right	Left	Second	Super	0
Taz	276	7	Empty	Closed	Fat	Open	Right	Right	First	Super	0
Taz	277	15	Fat	Open	Hazelnut	Closed	Right	Left	Second	Super	0
Taz	281	15	Fat	Open	Hazelnut	Closed	Left	Left	First	Super	0
Taz	282	24	Hazelnut	Open	Sultana	Closed	Left	Left	First	Super	0
Taz	283	17	Sultana	Closed	Fat	Open	Right	Right	First	Super	0
Taz	285	24	Hazelnut	Open	Sultana	Closed	Left	Left	First	Super	0
Taz	287	6	Sultana	Closed	Empty	Open	Right	Right	First	Calculated	0
Taz	288	20	Sultana	Open	Fat	Closed	Right	Right	First	Calculated	1
Taz	289	15	Hazelnut	Closed	Fat	Open	Left	Right	Second	Super	0
Taz	290	22	Hazelnut	Open	Hazelnut	Closed	Left	Right	Second	Classical	1
Taz	291	6	Sultana	Closed	Empty	Open	Right	Left	Second	Calculated	1
Taz	292	4	Hazelnut	Closed	Empty	Open	Left	Left	First	Calculated	1
Taz	294	4	Empty	Open	Hazelnut	Closed	Right	Right	First	Calculated	1
Taz	296	25	Sultana	Open	Hazelnut	Closed	Left	Left	First	Calculated	0
Taz	297	2	Empty	Open	Fat	Closed	Left	Right	Second	Calculated	1
Taz	304	11	Empty	Closed	Sultana	Open	Left	Left	First	Super	1
Taz	305	11	Empty	Closed	Sultana	Open	Right	Left	Second	Super	1
Taz	308	25	Hazelnut	Closed	Sultana	Open	Right	Left	Second	Calculated	1
Taz	310	13	Fat	Closed	Fat	Open	Right	Left	Second	Classical	1
Taz	315	18	Fat	Closed	Hazelnut	Open	Right	Left	Second	Calculated	1
Taz	316	11	Empty	Closed	Sultana	Open	Left	Left	First	Super	1
Taz	318	4	Empty	Open	Hazelnut	Closed	Right	Left	Second	Calculated	0
Taz	320	6	Sultana	Closed	Empty	Open	Left	Left	First	Calculated	1
Taz	322	7	Fat	Open	Empty	Closed	Right	Left	Second	Super	0
Taz	323	6	Empty	Open	Sultana	Closed	Left	Left	First	Calculated	0
