# Supplementary material for: Contrafreeloading in kea (Nestor notabilis) in comparison to Grey parrots (Psittacus erithacus)
Source: Sci Rep. 2022 Oct 18;12:17415. doi: 10.1038/s41598-022-21370-6 (PMC9579195; doi:10.1038/s41598-022-21370-6)
Supplement: Supplementary file 3 — Supplementary Information 3. [file 41598_2022_21370_MOESM3_ESM.csv]

Subject	TrialNumber	TrialID	Left	Lid1	Right	Lid2	First Hand	Choice	Choice Order	Test Type	Outcome Type	Preference
Blofeld	3	5	Empty	Open	Sultana	Open	Left	Left	First	Preference	Anti Preference	0
Blofeld	8	3	Empty	Open	Hazelnut	Open	Right	Right	First	Preference	Preference	1
Blofeld	9	12	Sultana	Closed	Empty	Closed	Right	Left	Second	Preference	Preference	1
Blofeld	12	10	Empty	Closed	Hazelnut	Closed	Right	Right	First	Preference	Preference	1
Blofeld	15	19	Hazelnut	Closed	Fat	Closed	Left	Right	Second	Preference	Preference	1
Blofeld	16	23	Hazelnut	Open	Sultana	Open	Right	Left	Second	Preference	Preference	1
Blofeld	18	1	Empty	Open	Fat	Open	Left	Right	Second	Preference	Preference	1
Blofeld	19	19	Fat	Closed	Hazelnut	Closed	Right	Left	Second	Preference	Preference	1
Blofeld	21	19	Fat	Closed	Hazelnut	Closed	Left	Left	First	Preference	Preference	1
Blofeld	22	10	Empty	Closed	Hazelnut	Closed	Left	Right	Second	Preference	Preference	1
Blofeld	24	12	Sultana	Closed	Empty	Closed	Right	Right	First	Preference	Anti Preference	0
Blofeld	27	21	Fat	Closed	Sultana	Closed	Right	Left	Second	Preference	Preference	1
Blofeld	32	10	Hazelnut	Closed	Empty	Closed	Left	Right	Second	Preference	Anti Preference	0
Blofeld	33	1	Empty	Open	Fat	Open	Right	Right	First	Preference	Preference	1
Blofeld	36	26	Hazelnut	Closed	Sultana	Closed	Right	Right	First	Preference	Anti Preference	0
Blofeld	37	12	Empty	Closed	Sultana	Closed	Right	Right	First	Preference	Preference	1
Blofeld	39	10	Hazelnut	Closed	Empty	Closed	Left	Left	First	Preference	Preference	1
Blofeld	40	3	Hazelnut	Open	Empty	Open	Right	Left	Second	Preference	Preference	1
Blofeld	42	23	Hazelnut	Open	Sultana	Open	Left	Left	First	Preference	Preference	1
Blofeld	44	23	Hazelnut	Open	Sultana	Open	Right	Left	Second	Preference	Preference	1
Blofeld	47	10	Hazelnut	Closed	Empty	Closed	Right	Left	Second	Preference	Preference	1
Blofeld	53	19	Fat	Closed	Hazelnut	Closed	Left	Left	First	Preference	Preference	1
Blofeld	58	19	Hazelnut	Closed	Fat	Closed	Right	Right	First	Preference	Preference	1
Blofeld	60	26	Hazelnut	Closed	Sultana	Closed	Left	Left	First	Preference	Preference	1
Blofeld	63	3	Hazelnut	Open	Empty	Open	Left	Left	First	Preference	Preference	1
Blofeld	64	12	Empty	Closed	Sultana	Closed	Right	Left	Second	Preference	Anti Preference	0
Blofeld	66	26	Sultana	Closed	Hazelnut	Closed	Left	Right	Second	Preference	Preference	1
Blofeld	68	3	Hazelnut	Open	Empty	Open	Left	Left	First	Preference	Preference	1
Blofeld	69	23	Sultana	Open	Hazelnut	Open	Right	Right	First	Preference	Preference	1
Blofeld	70	8	Empty	Closed	Fat	Closed	Right	Right	First	Preference	Preference	1
Blofeld	72	5	Empty	Open	Sultana	Open	Right	Right	First	Preference	Preference	1
Blofeld	76	14	Hazelnut	Open	Fat	Open	Left	Right	Second	Preference	Preference	1
Blofeld	77	3	Empty	Open	Hazelnut	Open	Left	Right	Second	Preference	Preference	1
Blofeld	78	3	Empty	Open	Hazelnut	Open	Right	Right	First	Preference	Preference	1
Blofeld	79	26	Sultana	Closed	Hazelnut	Closed	Left	Right	Second	Preference	Preference	1
Blofeld	82	19	Fat	Closed	Hazelnut	Closed	Right	Left	Second	Preference	Preference	1
Blofeld	83	21	Sultana	Closed	Fat	Closed	Left	Right	Second	Preference	Preference	1
Blofeld	84	3	Empty	Open	Hazelnut	Open	Left	Right	Second	Preference	Preference	1
Blofeld	85	26	Sultana	Closed	Hazelnut	Closed	Right	Right	First	Preference	Preference	1
Blofeld	87	5	Sultana	Open	Empty	Open	Left	Right	Second	Preference	Anti Preference	0
Blofeld	88	19	Hazelnut	Closed	Fat	Closed	Right	Right	First	Preference	Preference	1
Blofeld	93	16	Sultana	Open	Fat	Open	Left	Right	Second	Preference	Preference	1
Blofeld	95	21	Sultana	Closed	Fat	Closed	Right	Right	First	Preference	Preference	1
Blofeld	97	21	Fat	Closed	Sultana	Closed	Right	Left	Second	Preference	Preference	1
Blofeld	98	1	Fat	Open	Empty	Open	Right	Left	Second	Preference	Preference	1
Blofeld	99	1	Empty	Open	Fat	Open	Left	Right	Second	Preference	Preference	1
Blofeld	103	3	Hazelnut	Open	Empty	Open	Right	Left	Second	Preference	Preference	1
Blofeld	104	1	Empty	Open	Fat	Open	Left	Right	Second	Preference	Preference	1
Blofeld	105	12	Empty	Closed	Sultana	Closed	Left	Right	Second	Preference	Preference	1
Blofeld	108	14	Hazelnut	Open	Fat	Open	Left	Right	Second	Preference	Preference	1
Blofeld	112	8	Fat	Closed	Empty	Closed	Right	Left	Second	Preference	Preference	1
Blofeld	115	23	Sultana	Open	Hazelnut	Open	Right	Right	First	Preference	Preference	1
Blofeld	116	10	Empty	Closed	Hazelnut	Closed	Left	Right	Second	Preference	Preference	1
Blofeld	117	26	Hazelnut	Closed	Sultana	Closed	Right	Left	Second	Preference	Preference	1
Blofeld	122	14	Fat	Open	Hazelnut	Open	Left	Left	First	Preference	Preference	1
Blofeld	123	16	Fat	Open	Sultana	Open	Left	Left	First	Preference	Preference	1
Blofeld	124	16	Fat	Open	Sultana	Open	Right	Left	Second	Preference	Preference	1
Blofeld	126	8	Fat	Closed	Empty	Closed	Left	Left	First	Preference	Preference	1
Blofeld	127	1	Fat	Open	Empty	Open	Left	Left	First	Preference	Preference	1
Blofeld	129	8	Fat	Closed	Empty	Closed	Right	Left	Second	Preference	Preference	1
Blofeld	130	21	Fat	Closed	Sultana	Closed	Left	Left	First	Preference	Preference	1
Blofeld	131	23	Sultana	Open	Hazelnut	Open	Left	Right	Second	Preference	Preference	1
Blofeld	132	10	Empty	Closed	Hazelnut	Closed	Right	Right	First	Preference	Preference	1
Blofeld	133	3	Empty	Open	Hazelnut	Open	Right	Right	First	Preference	Preference	1
Blofeld	135	26	Sultana	Closed	Hazelnut	Closed	Right	Right	First	Preference	Preference	1
Blofeld	137	16	Sultana	Open	Fat	Open	Left	Right	Second	Preference	Preference	1
Blofeld	140	10	Empty	Closed	Hazelnut	Closed	Right	Right	First	Preference	Preference	1
Blofeld	141	12	Sultana	Closed	Empty	Closed	Left	Right	Second	Preference	Anti Preference	0
Blofeld	143	16	Fat	Open	Sultana	Open	Left	Left	First	Preference	Preference	1
Blofeld	144	26	Hazelnut	Closed	Sultana	Closed	Left	Left	First	Preference	Preference	1
Blofeld	145	5	Sultana	Open	Empty	Open	Right	Left	Second	Preference	Preference	1
Blofeld	146	8	Fat	Closed	Empty	Closed	Left	Left	First	Preference	Preference	1
Blofeld	147	5	Sultana	Open	Empty	Open	Left	Right	Second	Preference	Anti Preference	0
Blofeld	150	23	Hazelnut	Open	Sultana	Open	Left	Left	First	Preference	Preference	1
Blofeld	152	12	Sultana	Closed	Empty	Closed	Left	Right	Second	Preference	Anti Preference	0
Blofeld	153	12	Sultana	Closed	Empty	Closed	Left	Left	First	Preference	Preference	1
Blofeld	156	1	Fat	Open	Empty	Open	Left	Left	First	Preference	Preference	1
Blofeld	158	14	Hazelnut	Open	Fat	Open	Right	Right	First	Preference	Preference	1
Blofeld	159	14	Fat	Open	Hazelnut	Open	Right	Left	Second	Preference	Preference	1
Blofeld	170	16	Sultana	Open	Fat	Open	Right	Right	First	Preference	Preference	1
Blofeld	172	23	Sultana	Open	Hazelnut	Open	Left	Left	First	Preference	Anti Preference	0
Blofeld	173	14	Hazelnut	Open	Fat	Open	Left	Right	Second	Preference	Preference	1
Blofeld	174	1	Empty	Open	Fat	Open	Right	Right	First	Preference	Preference	1
Blofeld	175	16	Fat	Open	Sultana	Open	Left	Left	First	Preference	Preference	1
Blofeld	180	1	Empty	Open	Fat	Open	Right	Right	First	Preference	Preference	1
Blofeld	186	1	Fat	Open	Empty	Open	Left	Left	First	Preference	Preference	1
Blofeld	188	16	Fat	Open	Sultana	Open	Right	Left	Second	Preference	Preference	1
Blofeld	190	8	Fat	Closed	Empty	Closed	Left	Left	First	Preference	Preference	1
Blofeld	191	10	Hazelnut	Closed	Empty	Closed	Right	Left	Second	Preference	Preference	1
Blofeld	195	14	Fat	Open	Hazelnut	Open	Right	Left	Second	Preference	Preference	1
Blofeld	199	1	Fat	Open	Empty	Open	Right	Left	Second	Preference	Preference	1
Blofeld	204	14	Hazelnut	Open	Fat	Open	Right	Right	First	Preference	Preference	1
Blofeld	206	12	Empty	Closed	Sultana	Closed	Right	Right	First	Preference	Preference	1
Blofeld	208	5	Sultana	Open	Empty	Open	Left	Left	First	Preference	Preference	1
Blofeld	212	19	Fat	Closed	Hazelnut	Closed	Right	Left	Second	Preference	Preference	1
Blofeld	214	5	Empty	Open	Sultana	Open	Left	Right	Second	Preference	Preference	1
Blofeld	216	8	Fat	Closed	Empty	Closed	Right	Left	Second	Preference	Preference	1
Blofeld	218	10	Hazelnut	Closed	Empty	Closed	Right	Left	Second	Preference	Preference	1
Blofeld	219	19	Hazelnut	Closed	Fat	Closed	Left	Right	Second	Preference	Preference	1
Blofeld	220	8	Empty	Closed	Fat	Closed	Right	Right	First	Preference	Preference	1
Blofeld	223	5	Empty	Open	Sultana	Open	Right	Left	Second	Preference	Anti Preference	0
Blofeld	224	10	Hazelnut	Closed	Empty	Closed	Left	Left	First	Preference	Preference	1
Blofeld	225	23	Hazelnut	Open	Sultana	Open	Left	Left	First	Preference	Preference	1
Blofeld	226	21	Sultana	Closed	Fat	Closed	Right	Right	First	Preference	Preference	1
Blofeld	228	21	Sultana	Closed	Fat	Closed	Left	Right	Second	Preference	Preference	1
Blofeld	232	19	Hazelnut	Closed	Fat	Closed	Left	Right	Second	Preference	Preference	1
Blofeld	234	5	Sultana	Open	Empty	Open	Right	Left	Second	Preference	Preference	1
Blofeld	236	14	Fat	Open	Hazelnut	Open	Left	Left	First	Preference	Preference	1
Blofeld	237	21	Sultana	Closed	Fat	Closed	Right	Right	First	Preference	Preference	1
Blofeld	240	21	Fat	Closed	Sultana	Closed	Left	Left	First	Preference	Preference	1
Blofeld	241	23	Hazelnut	Open	Sultana	Open	Right	Left	Second	Preference	Preference	1
Blofeld	244	8	Empty	Closed	Fat	Closed	Left	Right	Second	Preference	Preference	1
Blofeld	249	23	Sultana	Open	Hazelnut	Open	Right	Right	First	Preference	Preference	1
Blofeld	250	3	Hazelnut	Open	Empty	Open	Right	Left	Second	Preference	Preference	1
Blofeld	252	8	Empty	Closed	Fat	Closed	Left	Right	Second	Preference	Preference	1
Blofeld	258	1	Fat	Open	Empty	Open	Right	Left	Second	Preference	Preference	1
Blofeld	259	12	Empty	Closed	Sultana	Closed	Left	Right	Second	Preference	Preference	1
Blofeld	260	5	Empty	Open	Sultana	Open	Left	Right	Second	Preference	Preference	1
Blofeld	263	5	Empty	Open	Sultana	Open	Right	Right	First	Preference	Preference	1
Blofeld	264	26	Sultana	Closed	Hazelnut	Closed	Right	Right	First	Preference	Preference	1
Blofeld	265	16	Sultana	Open	Fat	Open	Left	Right	Second	Preference	Preference	1
Blofeld	266	14	Fat	Open	Hazelnut	Open	Right	Left	Second	Preference	Preference	1
Blofeld	270	14	Hazelnut	Open	Fat	Open	Right	Left	Second	Preference	Anti Preference	0
Blofeld	275	21	Fat	Closed	Sultana	Closed	Left	Left	First	Preference	Preference	1
Blofeld	276	26	Hazelnut	Closed	Sultana	Closed	Left	Left	First	Preference	Preference	1
Blofeld	277	5	Sultana	Open	Empty	Open	Right	Left	Second	Preference	Preference	1
Blofeld	278	12	Sultana	Closed	Empty	Closed	Right	Left	Second	Preference	Preference	1
Blofeld	281	21	Sultana	Closed	Fat	Closed	Left	Right	Second	Preference	Preference	1
Blofeld	282	23	Sultana	Open	Hazelnut	Open	Left	Right	Second	Preference	Preference	1
Blofeld	285	8	Empty	Closed	Fat	Closed	Left	Right	Second	Preference	Preference	1
Blofeld	288	26	Sultana	Closed	Hazelnut	Closed	Left	Right	Second	Preference	Preference	1
Blofeld	289	19	Hazelnut	Closed	Fat	Closed	Right	Right	First	Preference	Preference	1
Blofeld	290	19	Fat	Closed	Hazelnut	Closed	Left	Left	First	Preference	Preference	1
Blofeld	292	21	Fat	Closed	Sultana	Closed	Right	Left	Second	Preference	Preference	1
Blofeld	294	26	Hazelnut	Closed	Sultana	Closed	Right	Left	Second	Preference	Preference	1
Blofeld	299	14	Fat	Open	Hazelnut	Open	Left	Left	First	Preference	Preference	1
Blofeld	300	16	Fat	Open	Sultana	Open	Right	Left	Second	Preference	Preference	1
Blofeld	301	16	Sultana	Open	Fat	Open	Right	Right	First	Preference	Preference	1
Blofeld	302	10	Empty	Closed	Hazelnut	Closed	Left	Right	Second	Preference	Preference	1
Blofeld	304	3	Empty	Open	Hazelnut	Open	Left	Right	Second	Preference	Preference	1
Blofeld	306	8	Empty	Closed	Fat	Closed	Right	Right	First	Preference	Preference	1
Blofeld	311	3	Hazelnut	Open	Empty	Open	Left	Left	First	Preference	Preference	1
Blofeld	313	16	Sultana	Open	Fat	Open	Right	Right	First	Preference	Preference	1
Blofeld	318	12	Empty	Closed	Sultana	Closed	Left	Right	Second	Preference	Preference	1
Bruce	1	23	Sultana	Open	Hazelnut	Open	Right	Left	Second	Preference	Anti Preference	0
Bruce	4	3	Hazelnut	Open	Empty	Open	Right	Left	Second	Preference	Preference	1
Bruce	5	19	Fat	Closed	Hazelnut	Closed	Left	Right	Second	Preference	Anti Preference	0
Bruce	10	5	Sultana	Open	Empty	Open	Right	Left	Second	Preference	Preference	1
Bruce	12	19	Hazelnut	Closed	Fat	Closed	Left	Left	First	Preference	Anti Preference	0
Bruce	15	5	Sultana	Open	Empty	Open	Left	Left	First	Preference	Preference	1
Bruce	18	26	Sultana	Closed	Hazelnut	Closed	Left	Right	Second	Preference	Preference	1
Bruce	21	3	Empty	Open	Hazelnut	Open	Right	Right	First	Preference	Preference	1
Bruce	22	19	Fat	Closed	Hazelnut	Closed	Right	Right	First	Preference	Anti Preference	0
Bruce	23	5	Sultana	Open	Empty	Open	Left	Right	Second	Preference	Anti Preference	0
Bruce	25	1	Fat	Open	Empty	Open	Right	Left	Second	Preference	Preference	1
Bruce	26	5	Empty	Open	Sultana	Open	Left	Left	First	Preference	Anti Preference	0
Bruce	27	26	Hazelnut	Closed	Sultana	Closed	Left	Left	First	Preference	Preference	1
Bruce	31	8	Empty	Closed	Fat	Closed	Left	Left	First	Preference	Anti Preference	0
Bruce	33	23	Hazelnut	Open	Sultana	Open	Right	Left	Second	Preference	Preference	1
Bruce	36	23	Hazelnut	Open	Sultana	Open	Right	Left	Second	Preference	Preference	1
Bruce	40	16	Fat	Open	Sultana	Open	Right	Left	Second	Preference	Preference	1
Bruce	42	16	Fat	Open	Sultana	Open	Left	Left	First	Preference	Preference	1
Bruce	43	16	Fat	Open	Sultana	Open	Right	Left	Second	Preference	Preference	1
Bruce	44	1	Fat	Open	Empty	Open	Right	Left	Second	Preference	Preference	1
Bruce	45	23	Sultana	Open	Hazelnut	Open	Left	Right	Second	Preference	Preference	1
Bruce	48	1	Empty	Open	Fat	Open	Right	Right	First	Preference	Preference	1
Bruce	49	10	Empty	Closed	Hazelnut	Closed	Left	Right	Second	Preference	Preference	1
Bruce	52	1	Empty	Open	Fat	Open	Left	Right	Second	Preference	Preference	1
Bruce	54	10	Empty	Closed	Hazelnut	Closed	Right	Right	First	Preference	Preference	1
Bruce	57	19	Hazelnut	Closed	Fat	Closed	Left	Right	Second	Preference	Preference	1
Bruce	64	26	Hazelnut	Closed	Sultana	Closed	Left	Right	Second	Preference	Anti Preference	0
Bruce	65	16	Sultana	Open	Fat	Open	Right	Right	First	Preference	Preference	1
Bruce	68	8	Empty	Closed	Fat	Closed	Right	Right	First	Preference	Preference	1
Bruce	69	5	Sultana	Open	Empty	Open	Left	Right	Second	Preference	Anti Preference	0
Bruce	70	19	Hazelnut	Closed	Fat	Closed	Left	Right	Second	Preference	Preference	1
Bruce	71	1	Fat	Open	Empty	Open	Right	Left	Second	Preference	Preference	1
Bruce	73	1	Fat	Open	Empty	Open	Left	Right	Second	Preference	Anti Preference	0
Bruce	76	12	Sultana	Closed	Empty	Closed	Left	Left	First	Preference	Preference	1
Bruce	78	23	Hazelnut	Open	Sultana	Open	Right	Left	Second	Preference	Preference	1
Bruce	79	12	Empty	Closed	Sultana	Closed	Right	Right	First	Preference	Preference	1
Bruce	82	8	Empty	Closed	Fat	Closed	Right	Right	First	Preference	Preference	1
Bruce	83	21	Fat	Closed	Sultana	Closed	Right	Left	Second	Preference	Preference	1
Bruce	88	5	Empty	Open	Sultana	Open	Left	Right	Second	Preference	Preference	1
Bruce	91	12	Sultana	Closed	Empty	Closed	Left	Left	First	Preference	Preference	1
Bruce	94	16	Fat	Open	Sultana	Open	Left	Left	First	Preference	Preference	1
Bruce	95	10	Empty	Closed	Hazelnut	Closed	Left	Right	Second	Preference	Preference	1
Bruce	97	10	Hazelnut	Closed	Empty	Closed	Right	Left	Second	Preference	Preference	1
Bruce	98	1	Fat	Open	Empty	Open	Left	Left	First	Preference	Preference	1
Bruce	100	19	Fat	Closed	Hazelnut	Closed	Left	Left	First	Preference	Preference	1
Bruce	101	3	Empty	Open	Hazelnut	Open	Left	Right	Second	Preference	Preference	1
Bruce	102	19	Hazelnut	Closed	Fat	Closed	Right	Right	First	Preference	Preference	1
Bruce	103	10	Empty	Closed	Hazelnut	Closed	Left	Right	Second	Preference	Preference	1
Bruce	104	14	Fat	Open	Hazelnut	Open	Left	Left	First	Preference	Preference	1
Bruce	107	1	Fat	Open	Empty	Open	Left	Right	Second	Preference	Anti Preference	0
Bruce	109	16	Fat	Open	Sultana	Open	Right	Right	First	Preference	Anti Preference	0
Bruce	111	12	Empty	Closed	Sultana	Closed	Left	Right	Second	Preference	Preference	1
Bruce	114	3	Hazelnut	Open	Empty	Open	Right	Left	Second	Preference	Preference	1
Bruce	127	8	Fat	Closed	Empty	Closed	Right	Left	Second	Preference	Preference	1
Bruce	128	21	Sultana	Closed	Fat	Closed	Right	Right	First	Preference	Preference	1
Bruce	131	26	Hazelnut	Closed	Sultana	Closed	Right	Left	Second	Preference	Preference	1
Bruce	134	8	Fat	Closed	Empty	Closed	Left	Left	First	Preference	Preference	1
Bruce	140	3	Hazelnut	Open	Empty	Open	Right	Left	Second	Preference	Preference	1
Bruce	143	16	Sultana	Open	Fat	Open	Right	Right	First	Preference	Preference	1
Bruce	148	14	Hazelnut	Open	Fat	Open	Left	Right	Second	Preference	Preference	1
Bruce	150	23	Sultana	Open	Hazelnut	Open	Right	Right	First	Preference	Preference	1
Bruce	154	12	Sultana	Closed	Empty	Closed	Right	Left	Second	Preference	Preference	1
Bruce	156	1	Empty	Open	Fat	Open	Right	Right	First	Preference	Preference	1
Bruce	158	14	Fat	Open	Hazelnut	Open	Left	Left	First	Preference	Preference	1
Bruce	159	12	Sultana	Closed	Empty	Closed	Right	Left	Second	Preference	Preference	1
Bruce	160	10	Hazelnut	Closed	Empty	Closed	Right	Left	Second	Preference	Preference	1
Bruce	161	3	Hazelnut	Open	Empty	Open	Left	Left	First	Preference	Preference	1
Bruce	165	10	Hazelnut	Closed	Empty	Closed	Left	Left	First	Preference	Preference	1
Bruce	167	5	Empty	Open	Sultana	Open	Right	Right	First	Preference	Preference	1
Bruce	168	16	Sultana	Open	Fat	Open	Left	Right	Second	Preference	Preference	1
Bruce	169	10	Empty	Closed	Hazelnut	Closed	Right	Right	First	Preference	Preference	1
Bruce	172	21	Fat	Closed	Sultana	Closed	Right	Left	Second	Preference	Preference	1
Bruce	176	12	Empty	Closed	Sultana	Closed	Right	Right	First	Preference	Preference	1
Bruce	179	23	Sultana	Open	Hazelnut	Open	Left	Left	First	Preference	Anti Preference	0
Bruce	183	3	Empty	Open	Hazelnut	Open	Right	Right	First	Preference	Preference	1
Bruce	184	21	Fat	Closed	Sultana	Closed	Left	Left	First	Preference	Preference	1
Bruce	187	21	Sultana	Closed	Fat	Closed	Right	Right	First	Preference	Preference	1
Bruce	188	10	Hazelnut	Closed	Empty	Closed	Right	Right	First	Preference	Anti Preference	0
Bruce	193	8	Fat	Closed	Empty	Closed	Left	Left	First	Preference	Preference	1
Bruce	195	14	Hazelnut	Open	Fat	Open	Right	Right	First	Preference	Preference	1
Bruce	196	21	Sultana	Closed	Fat	Closed	Left	Right	Second	Preference	Preference	1
Bruce	197	12	Sultana	Closed	Empty	Closed	Left	Left	First	Preference	Preference	1
Bruce	205	10	Hazelnut	Closed	Empty	Closed	Left	Right	Second	Preference	Anti Preference	0
Bruce	207	26	Hazelnut	Closed	Sultana	Closed	Right	Left	Second	Preference	Preference	1
Bruce	208	14	Hazelnut	Open	Fat	Open	Left	Right	Second	Preference	Preference	1
Bruce	209	21	Sultana	Closed	Fat	Closed	Left	Right	Second	Preference	Preference	1
Bruce	210	26	Hazelnut	Closed	Sultana	Closed	Right	Left	Second	Preference	Preference	1
Bruce	211	3	Empty	Open	Hazelnut	Open	Left	Right	Second	Preference	Preference	1
Bruce	214	5	Sultana	Open	Empty	Open	Right	Right	First	Preference	Anti Preference	0
Bruce	216	14	Fat	Open	Hazelnut	Open	Right	Left	Second	Preference	Preference	1
Bruce	220	21	Fat	Closed	Sultana	Closed	Left	Left	First	Preference	Preference	1
Bruce	221	3	Hazelnut	Open	Empty	Open	Left	Left	First	Preference	Preference	1
Bruce	225	26	Sultana	Closed	Hazelnut	Closed	Right	Right	First	Preference	Preference	1
Bruce	226	16	Fat	Open	Sultana	Open	Left	Left	First	Preference	Preference	1
Bruce	227	3	Empty	Open	Hazelnut	Open	Left	Right	Second	Preference	Preference	1
Bruce	228	8	Fat	Closed	Empty	Closed	Right	Left	Second	Preference	Preference	1
Bruce	229	19	Fat	Closed	Hazelnut	Closed	Right	Left	Second	Preference	Preference	1
Bruce	232	5	Empty	Open	Sultana	Open	Right	Right	First	Preference	Preference	1
Bruce	233	8	Fat	Closed	Empty	Closed	Left	Left	First	Preference	Preference	1
Bruce	235	23	Hazelnut	Open	Sultana	Open	Left	Left	First	Preference	Preference	1
Bruce	236	14	Fat	Open	Hazelnut	Open	Right	Left	Second	Preference	Preference	1
Bruce	237	26	Sultana	Closed	Hazelnut	Closed	Right	Left	Second	Preference	Anti Preference	0
Bruce	238	26	Hazelnut	Closed	Sultana	Closed	Left	Right	Second	Preference	Anti Preference	0
Bruce	242	19	Fat	Closed	Hazelnut	Closed	Right	Left	Second	Preference	Preference	1
Bruce	243	1	Empty	Open	Fat	Open	Right	Right	First	Preference	Preference	1
Bruce	245	21	Fat	Closed	Sultana	Closed	Left	Left	First	Preference	Preference	1
Bruce	248	10	Hazelnut	Closed	Empty	Closed	Left	Left	First	Preference	Preference	1
Bruce	249	12	Empty	Closed	Sultana	Closed	Left	Left	First	Preference	Anti Preference	0
Bruce	253	10	Empty	Closed	Hazelnut	Closed	Right	Right	First	Preference	Preference	1
Bruce	254	26	Sultana	Closed	Hazelnut	Closed	Left	Right	Second	Preference	Preference	1
Bruce	255	1	Empty	Open	Fat	Open	Left	Right	Second	Preference	Preference	1
Bruce	256	8	Fat	Closed	Empty	Closed	Right	Left	Second	Preference	Preference	1
Bruce	259	3	Empty	Open	Hazelnut	Open	Right	Right	First	Preference	Preference	1
Bruce	262	14	Hazelnut	Open	Fat	Open	Right	Right	First	Preference	Preference	1
Bruce	264	26	Sultana	Closed	Hazelnut	Closed	Left	Right	Second	Preference	Preference	1
Bruce	266	14	Hazelnut	Open	Fat	Open	Right	Right	First	Preference	Preference	1
Bruce	267	14	Fat	Open	Hazelnut	Open	Left	Left	First	Preference	Preference	1
Bruce	268	5	Sultana	Open	Empty	Open	Right	Right	First	Preference	Anti Preference	0
Bruce	272	19	Hazelnut	Closed	Fat	Closed	Right	Right	First	Preference	Preference	1
Bruce	274	16	Sultana	Open	Fat	Open	Left	Right	Second	Preference	Preference	1
Bruce	276	12	Empty	Closed	Sultana	Closed	Right	Left	Second	Preference	Anti Preference	0
Bruce	280	8	Empty	Closed	Fat	Closed	Left	Right	Second	Preference	Preference	1
Bruce	281	5	Empty	Open	Sultana	Open	Left	Right	Second	Preference	Preference	1
Bruce	285	16	Sultana	Open	Fat	Open	Right	Right	First	Preference	Preference	1
Bruce	286	23	Sultana	Open	Hazelnut	Open	Left	Right	Second	Preference	Preference	1
Bruce	289	14	Hazelnut	Open	Fat	Open	Left	Right	Second	Preference	Preference	1
Bruce	290	12	Sultana	Closed	Empty	Closed	Right	Right	First	Preference	Anti Preference	0
Bruce	291	8	Empty	Closed	Fat	Closed	Right	Right	First	Preference	Preference	1
Bruce	292	23	Hazelnut	Open	Sultana	Open	Left	Left	First	Preference	Preference	1
Bruce	296	5	Empty	Open	Sultana	Open	Right	Right	First	Preference	Preference	1
Bruce	298	26	Sultana	Closed	Hazelnut	Closed	Right	Left	Second	Preference	Anti Preference	0
Bruce	300	1	Empty	Open	Fat	Open	Left	Right	Second	Preference	Preference	1
Bruce	301	23	Hazelnut	Open	Sultana	Open	Left	Left	First	Preference	Preference	1
Bruce	302	12	Empty	Closed	Sultana	Closed	Left	Left	First	Preference	Anti Preference	0
Bruce	305	8	Empty	Closed	Fat	Closed	Left	Right	Second	Preference	Preference	1
Bruce	306	16	Sultana	Open	Fat	Open	Left	Right	Second	Preference	Preference	1
Bruce	307	21	Sultana	Closed	Fat	Closed	Right	Right	First	Preference	Preference	1
Bruce	308	19	Fat	Closed	Hazelnut	Closed	Left	Left	First	Preference	Preference	1
Bruce	309	3	Hazelnut	Open	Empty	Open	Left	Right	Second	Preference	Anti Preference	0
Bruce	310	19	Hazelnut	Closed	Fat	Closed	Right	Right	First	Preference	Preference	1
Bruce	314	14	Fat	Open	Hazelnut	Open	Right	Left	Second	Preference	Preference	1
Bruce	317	21	Fat	Closed	Sultana	Closed	Right	Left	Second	Preference	Preference	1
Bruce	322	23	Sultana	Open	Hazelnut	Open	Right	Right	First	Preference	Preference	1
Bruce	324	21	Sultana	Closed	Fat	Closed	Left	Right	Second	Preference	Preference	1
Harley	3	19	Hazelnut	Closed	Fat	Closed	Right	Right	First	Preference	Preference	1
Harley	6	1	Empty	Open	Fat	Open	Left	Right	Second	Preference	Preference	1
Harley	8	12	Empty	Closed	Sultana	Closed	Left	Right	Second	Preference	Preference	1
Harley	9	3	Empty	Open	Hazelnut	Open	Left	Left	First	Preference	Anti Preference	0
Harley	13	16	Fat	Open	Sultana	Open	Left	Left	First	Preference	Preference	1
Harley	18	12	Empty	Closed	Sultana	Closed	Left	Right	Second	Preference	Preference	1
Harley	19	16	Fat	Open	Sultana	Open	Right	Left	Second	Preference	Preference	1
Harley	21	3	Hazelnut	Open	Empty	Open	Left	Left	First	Preference	Preference	1
Harley	22	3	Empty	Open	Hazelnut	Open	Right	Right	First	Preference	Preference	1
Harley	23	10	Empty	Closed	Hazelnut	Closed	Left	Right	Second	Preference	Preference	1
Harley	27	3	Empty	Open	Hazelnut	Open	Left	Right	Second	Preference	Preference	1
Harley	28	5	Empty	Open	Sultana	Open	Left	Right	Second	Preference	Preference	1
Harley	29	10	Empty	Closed	Hazelnut	Closed	Right	Right	First	Preference	Preference	1
Harley	30	21	Fat	Closed	Sultana	Closed	Right	Left	Second	Preference	Preference	1
Harley	31	14	Hazelnut	Open	Fat	Open	Left	Right	Second	Preference	Preference	1
Harley	35	10	Hazelnut	Closed	Empty	Closed	Left	Left	First	Preference	Preference	1
Harley	38	1	Fat	Open	Empty	Open	Right	Left	Second	Preference	Preference	1
Harley	39	10	Hazelnut	Closed	Empty	Closed	Left	Left	First	Preference	Preference	1
Harley	41	1	Empty	Open	Fat	Open	Left	Right	Second	Preference	Preference	1
Harley	43	19	Fat	Closed	Hazelnut	Closed	Right	Left	Second	Preference	Preference	1
Harley	49	21	Sultana	Closed	Fat	Closed	Left	Right	Second	Preference	Preference	1
Harley	51	8	Empty	Closed	Fat	Closed	Left	Right	Second	Preference	Preference	1
Harley	52	8	Fat	Closed	Empty	Closed	Right	Left	Second	Preference	Preference	1
Harley	53	12	Empty	Closed	Sultana	Closed	Right	Right	First	Preference	Preference	1
Harley	54	21	Fat	Closed	Sultana	Closed	Left	Left	First	Preference	Preference	1
Harley	55	14	Fat	Open	Hazelnut	Open	Right	Left	Second	Preference	Preference	1
Harley	56	16	Fat	Open	Sultana	Open	Left	Left	First	Preference	Preference	1
Harley	57	10	Hazelnut	Closed	Empty	Closed	Left	Right	Second	Preference	Anti Preference	0
Harley	59	5	Sultana	Open	Empty	Open	Right	Right	First	Preference	Anti Preference	0
Harley	62	10	Hazelnut	Closed	Empty	Closed	Right	Left	Second	Preference	Preference	1
Harley	64	3	Hazelnut	Open	Empty	Open	Left	Left	First	Preference	Preference	1
Harley	67	19	Hazelnut	Closed	Fat	Closed	Left	Left	First	Preference	Anti Preference	0
Harley	75	1	Fat	Open	Empty	Open	Right	Left	Second	Preference	Preference	1
Harley	77	19	Hazelnut	Closed	Fat	Closed	Right	Left	Second	Preference	Anti Preference	0
Harley	80	12	Sultana	Closed	Empty	Closed	Right	Left	Second	Preference	Preference	1
Harley	81	14	Hazelnut	Open	Fat	Open	Left	Right	Second	Preference	Preference	1
Harley	83	23	Hazelnut	Open	Sultana	Open	Right	Left	Second	Preference	Preference	1
Harley	87	3	Empty	Open	Hazelnut	Open	Right	Right	First	Preference	Preference	1
Harley	89	1	Empty	Open	Fat	Open	Left	Right	Second	Preference	Preference	1
Harley	90	10	Hazelnut	Closed	Empty	Closed	Right	Left	Second	Preference	Preference	1
Harley	92	26	Hazelnut	Closed	Sultana	Closed	Right	Left	Second	Preference	Preference	1
Harley	93	5	Empty	Open	Sultana	Open	Right	Right	First	Preference	Preference	1
Harley	95	3	Empty	Open	Hazelnut	Open	Left	Right	Second	Preference	Preference	1
Harley	99	1	Empty	Open	Fat	Open	Right	Right	First	Preference	Preference	1
Harley	101	19	Fat	Closed	Hazelnut	Closed	Left	Left	First	Preference	Preference	1
Harley	103	12	Sultana	Closed	Empty	Closed	Right	Left	Second	Preference	Preference	1
Harley	104	21	Fat	Closed	Sultana	Closed	Left	Left	First	Preference	Preference	1
Harley	107	16	Sultana	Open	Fat	Open	Right	Right	First	Preference	Preference	1
Harley	110	12	Empty	Closed	Sultana	Closed	Left	Right	Second	Preference	Preference	1
Harley	111	21	Sultana	Closed	Fat	Closed	Left	Right	Second	Preference	Preference	1
Harley	112	21	Fat	Closed	Sultana	Closed	Right	Left	Second	Preference	Preference	1
Harley	114	16	Sultana	Open	Fat	Open	Right	Right	First	Preference	Preference	1
Harley	115	26	Hazelnut	Closed	Sultana	Closed	Right	Left	Second	Preference	Preference	1
Harley	116	14	Fat	Open	Hazelnut	Open	Left	Left	First	Preference	Preference	1
Harley	117	26	Hazelnut	Closed	Sultana	Closed	Left	Left	First	Preference	Preference	1
Harley	119	8	Empty	Closed	Fat	Closed	Left	Left	First	Preference	Anti Preference	0
Harley	122	8	Fat	Closed	Empty	Closed	Right	Left	Second	Preference	Preference	1
Harley	126	12	Empty	Closed	Sultana	Closed	Right	Right	First	Preference	Preference	1
Harley	127	21	Fat	Closed	Sultana	Closed	Left	Left	First	Preference	Preference	1
Harley	128	8	Empty	Closed	Fat	Closed	Left	Right	Second	Preference	Preference	1
Harley	132	12	Sultana	Closed	Empty	Closed	Right	Left	Second	Preference	Preference	1
Harley	134	14	Fat	Open	Hazelnut	Open	Left	Left	First	Preference	Preference	1
Harley	135	23	Hazelnut	Open	Sultana	Open	Right	Left	Second	Preference	Preference	1
Harley	136	3	Empty	Open	Hazelnut	Open	Right	Right	First	Preference	Preference	1
Harley	137	10	Empty	Closed	Hazelnut	Closed	Left	Right	Second	Preference	Preference	1
Harley	138	5	Empty	Open	Sultana	Open	Left	Right	Second	Preference	Preference	1
Harley	140	5	Sultana	Open	Empty	Open	Right	Left	Second	Preference	Preference	1
Harley	142	10	Empty	Closed	Hazelnut	Closed	Right	Right	First	Preference	Preference	1
Harley	143	3	Hazelnut	Open	Empty	Open	Right	Left	Second	Preference	Preference	1
Harley	149	21	Sultana	Closed	Fat	Closed	Right	Right	First	Preference	Preference	1
Harley	151	5	Sultana	Open	Empty	Open	Left	Left	First	Preference	Preference	1
Harley	155	8	Fat	Closed	Empty	Closed	Right	Left	Second	Preference	Preference	1
Harley	157	12	Sultana	Closed	Empty	Closed	Left	Left	First	Preference	Preference	1
Harley	160	5	Empty	Open	Sultana	Open	Right	Right	First	Preference	Preference	1
Harley	163	26	Hazelnut	Closed	Sultana	Closed	Left	Left	First	Preference	Preference	1
Harley	174	3	Hazelnut	Open	Empty	Open	Left	Left	First	Preference	Preference	1
Harley	175	5	Sultana	Open	Empty	Open	Left	Left	First	Preference	Preference	1
Harley	181	8	Empty	Closed	Fat	Closed	Right	Right	First	Preference	Preference	1
Harley	182	26	Sultana	Closed	Hazelnut	Closed	Left	Right	Second	Preference	Preference	1
Harley	187	3	Hazelnut	Open	Empty	Open	Right	Left	Second	Preference	Preference	1
Harley	195	23	Hazelnut	Open	Sultana	Open	Left	Left	First	Preference	Preference	1
Harley	196	14	Hazelnut	Open	Fat	Open	Right	Right	First	Preference	Preference	1
Harley	199	1	Fat	Open	Empty	Open	Left	Left	First	Preference	Preference	1
Harley	200	10	Empty	Closed	Hazelnut	Closed	Right	Right	First	Preference	Preference	1
Harley	201	26	Hazelnut	Closed	Sultana	Closed	Left	Left	First	Preference	Preference	1
Harley	202	23	Sultana	Open	Hazelnut	Open	Left	Right	Second	Preference	Preference	1
Harley	203	14	Hazelnut	Open	Fat	Open	Right	Right	First	Preference	Preference	1
Harley	205	14	Fat	Open	Hazelnut	Open	Left	Left	First	Preference	Preference	1
Harley	206	23	Hazelnut	Open	Sultana	Open	Right	Left	Second	Preference	Preference	1
Harley	207	5	Empty	Open	Sultana	Open	Left	Right	Second	Preference	Preference	1
Harley	208	10	Empty	Closed	Hazelnut	Closed	Left	Right	Second	Preference	Preference	1
Harley	209	16	Fat	Open	Sultana	Open	Right	Left	Second	Preference	Preference	1
Harley	211	19	Hazelnut	Closed	Fat	Closed	Right	Right	First	Preference	Preference	1
Harley	213	26	Sultana	Closed	Hazelnut	Closed	Left	Right	Second	Preference	Preference	1
Harley	214	16	Fat	Open	Sultana	Open	Right	Left	Second	Preference	Preference	1
Harley	215	16	Sultana	Open	Fat	Open	Left	Right	Second	Preference	Preference	1
Harley	216	5	Empty	Open	Sultana	Open	Right	Left	Second	Preference	Anti Preference	0
Harley	217	19	Fat	Closed	Hazelnut	Closed	Left	Left	First	Preference	Preference	1
Harley	218	8	Fat	Closed	Empty	Closed	Left	Left	First	Preference	Preference	1
Harley	220	23	Sultana	Open	Hazelnut	Open	Right	Left	Second	Preference	Anti Preference	0
Harley	221	8	Fat	Closed	Empty	Closed	Left	Left	First	Preference	Preference	1
Harley	226	14	Hazelnut	Open	Fat	Open	Right	Right	First	Preference	Preference	1
Harley	229	21	Sultana	Closed	Fat	Closed	Left	Right	Second	Preference	Preference	1
Harley	231	3	Hazelnut	Open	Empty	Open	Right	Left	Second	Preference	Preference	1
Harley	232	1	Fat	Open	Empty	Open	Left	Left	First	Preference	Preference	1
Harley	236	5	Sultana	Open	Empty	Open	Left	Left	First	Preference	Preference	1
Harley	237	19	Fat	Closed	Hazelnut	Closed	Left	Left	First	Preference	Preference	1
Harley	238	21	Sultana	Closed	Fat	Closed	Right	Right	First	Preference	Preference	1
Harley	243	14	Fat	Open	Hazelnut	Open	Right	Left	Second	Preference	Preference	1
Harley	244	23	Sultana	Open	Hazelnut	Open	Left	Right	Second	Preference	Preference	1
Harley	248	19	Hazelnut	Closed	Fat	Closed	Left	Left	First	Preference	Anti Preference	0
Harley	250	14	Fat	Open	Hazelnut	Open	Right	Left	Second	Preference	Preference	1
Harley	253	16	Sultana	Open	Fat	Open	Left	Right	Second	Preference	Preference	1
Harley	255	19	Fat	Closed	Hazelnut	Closed	Right	Left	Second	Preference	Preference	1
Harley	256	23	Sultana	Open	Hazelnut	Open	Left	Right	Second	Preference	Preference	1
Harley	257	8	Empty	Closed	Fat	Closed	Right	Right	First	Preference	Preference	1
Harley	259	16	Sultana	Open	Fat	Open	Left	Right	Second	Preference	Preference	1
Harley	261	10	Hazelnut	Closed	Empty	Closed	Right	Left	Second	Preference	Preference	1
Harley	262	1	Fat	Open	Empty	Open	Left	Left	First	Preference	Preference	1
Harley	263	8	Fat	Closed	Empty	Closed	Left	Left	First	Preference	Preference	1
Harley	264	12	Empty	Closed	Sultana	Closed	Right	Right	First	Preference	Preference	1
Harley	266	23	Hazelnut	Open	Sultana	Open	Left	Left	First	Preference	Preference	1
Harley	270	26	Sultana	Closed	Hazelnut	Closed	Right	Right	First	Preference	Preference	1
Harley	274	26	Hazelnut	Closed	Sultana	Closed	Right	Right	First	Preference	Anti Preference	0
Harley	276	5	Sultana	Open	Empty	Open	Right	Right	First	Preference	Anti Preference	0
Harley	277	23	Hazelnut	Open	Sultana	Open	Left	Left	First	Preference	Preference	1
Harley	278	12	Sultana	Closed	Empty	Closed	Left	Right	Second	Preference	Anti Preference	0
Harley	285	26	Sultana	Closed	Hazelnut	Closed	Right	Right	First	Preference	Preference	1
Harley	286	16	Sultana	Open	Fat	Open	Right	Right	First	Preference	Preference	1
Harley	287	16	Fat	Open	Sultana	Open	Left	Left	First	Preference	Preference	1
Harley	289	1	Fat	Open	Empty	Open	Right	Left	Second	Preference	Preference	1
Harley	290	8	Empty	Closed	Fat	Closed	Right	Right	First	Preference	Preference	1
Harley	291	19	Hazelnut	Closed	Fat	Closed	Left	Right	Second	Preference	Preference	1
Harley	293	1	Empty	Open	Fat	Open	Right	Right	First	Preference	Preference	1
Harley	295	12	Sultana	Closed	Empty	Closed	Left	Left	First	Preference	Preference	1
Harley	297	26	Sultana	Closed	Hazelnut	Closed	Left	Right	Second	Preference	Preference	1
Harley	298	1	Empty	Open	Fat	Open	Right	Right	First	Preference	Preference	1
Harley	299	19	Fat	Closed	Hazelnut	Closed	Right	Left	Second	Preference	Preference	1
Harley	301	26	Sultana	Closed	Hazelnut	Closed	Right	Right	First	Preference	Preference	1
Harley	302	23	Sultana	Open	Hazelnut	Open	Right	Right	First	Preference	Preference	1
Harley	306	14	Hazelnut	Open	Fat	Open	Left	Right	Second	Preference	Preference	1
Harley	307	23	Sultana	Open	Hazelnut	Open	Right	Right	First	Preference	Preference	1
Harley	319	21	Sultana	Closed	Fat	Closed	Right	Right	First	Preference	Preference	1
Harley	324	21	Fat	Closed	Sultana	Closed	Right	Left	Second	Preference	Preference	1
Loki	3	8	Fat	Closed	Empty	Closed	Right	Left	Second	Preference	Preference	1
Loki	5	8	Fat	Closed	Empty	Closed	Left	Right	Second	Preference	Anti Preference	0
Loki	6	10	Hazelnut	Closed	Empty	Closed	Right	Left	Second	Preference	Preference	1
Loki	8	12	Empty	Closed	Sultana	Closed	Left	Right	Second	Preference	Preference	1
Loki	9	14	Hazelnut	Open	Fat	Open	Right	Left	Second	Preference	Anti Preference	0
Loki	10	16	Fat	Open	Sultana	Open	Right	Right	First	Preference	Anti Preference	0
Loki	11	5	Empty	Open	Sultana	Open	Left	Right	Second	Preference	Preference	1
Loki	13	26	Sultana	Closed	Hazelnut	Closed	Right	Right	First	Preference	Preference	1
Loki	16	23	Sultana	Open	Hazelnut	Open	Right	Left	Second	Preference	Anti Preference	0
Loki	17	1	Empty	Open	Fat	Open	Left	Right	Second	Preference	Preference	1
Loki	18	1	Fat	Open	Empty	Open	Left	Left	First	Preference	Preference	1
Loki	20	12	Sultana	Closed	Empty	Closed	Right	Right	First	Preference	Anti Preference	0
Loki	21	10	Empty	Closed	Hazelnut	Closed	Left	Right	Second	Preference	Preference	1
Loki	23	5	Sultana	Open	Empty	Open	Right	Right	First	Preference	Anti Preference	0
Loki	24	19	Fat	Closed	Hazelnut	Closed	Left	Left	First	Preference	Preference	1
Loki	25	8	Fat	Closed	Empty	Closed	Left	Left	First	Preference	Preference	1
Loki	28	3	Empty	Open	Hazelnut	Open	Left	Right	Second	Preference	Preference	1
Loki	31	23	Sultana	Open	Hazelnut	Open	Left	Right	Second	Preference	Preference	1
Loki	33	19	Fat	Closed	Hazelnut	Closed	Right	Left	Second	Preference	Preference	1
Loki	34	12	Empty	Closed	Sultana	Closed	Left	Left	First	Preference	Anti Preference	0
Loki	35	14	Hazelnut	Open	Fat	Open	Left	Right	Second	Preference	Preference	1
Loki	40	16	Sultana	Open	Fat	Open	Right	Right	First	Preference	Preference	1
Loki	41	3	Hazelnut	Open	Empty	Open	Right	Left	Second	Preference	Preference	1
Loki	43	23	Hazelnut	Open	Sultana	Open	Left	Left	First	Preference	Preference	1
Loki	44	19	Fat	Closed	Hazelnut	Closed	Right	Left	Second	Preference	Preference	1
Loki	47	1	Fat	Open	Empty	Open	Left	Left	First	Preference	Preference	1
Loki	49	8	Fat	Closed	Empty	Closed	Right	Left	Second	Preference	Preference	1
Loki	50	3	Hazelnut	Open	Empty	Open	Left	Left	First	Preference	Preference	1
Loki	52	5	Sultana	Open	Empty	Open	Left	Right	Second	Preference	Anti Preference	0
Loki	54	10	Hazelnut	Closed	Empty	Closed	Left	Left	First	Preference	Preference	1
Loki	56	26	Hazelnut	Closed	Sultana	Closed	Left	Left	First	Preference	Preference	1
Loki	57	23	Hazelnut	Open	Sultana	Open	Right	Left	Second	Preference	Preference	1
Loki	59	19	Hazelnut	Closed	Fat	Closed	Left	Right	Second	Preference	Preference	1
Loki	61	23	Sultana	Open	Hazelnut	Open	Left	Right	Second	Preference	Preference	1
Loki	62	23	Sultana	Open	Hazelnut	Open	Left	Right	Second	Preference	Preference	1
Loki	63	23	Sultana	Open	Hazelnut	Open	Right	Right	First	Preference	Preference	1
Loki	66	8	Empty	Closed	Fat	Closed	Left	Right	Second	Preference	Preference	1
Loki	69	3	Hazelnut	Open	Empty	Open	Left	Left	First	Preference	Preference	1
Loki	70	8	Empty	Closed	Fat	Closed	Right	Right	First	Preference	Preference	1
Loki	72	26	Sultana	Closed	Hazelnut	Closed	Left	Right	Second	Preference	Preference	1
Loki	73	8	Empty	Closed	Fat	Closed	Right	Right	First	Preference	Preference	1
Loki	82	21	Sultana	Closed	Fat	Closed	Right	Right	First	Preference	Preference	1
Loki	83	1	Fat	Open	Empty	Open	Right	Left	Second	Preference	Preference	1
Loki	84	1	Fat	Open	Empty	Open	Left	Left	First	Preference	Preference	1
Loki	87	16	Fat	Open	Sultana	Open	Left	Left	First	Preference	Preference	1
Loki	90	19	Hazelnut	Closed	Fat	Closed	Right	Right	First	Preference	Preference	1
Loki	91	10	Empty	Closed	Hazelnut	Closed	Right	Right	First	Preference	Preference	1
Loki	93	16	Sultana	Open	Fat	Open	Right	Right	First	Preference	Preference	1
Loki	94	1	Fat	Open	Empty	Open	Right	Left	Second	Preference	Preference	1
Loki	95	10	Empty	Closed	Hazelnut	Closed	Left	Right	Second	Preference	Preference	1
Loki	100	8	Fat	Closed	Empty	Closed	Right	Left	Second	Preference	Preference	1
Loki	106	1	Empty	Open	Fat	Open	Left	Right	Second	Preference	Preference	1
Loki	109	14	Fat	Open	Hazelnut	Open	Left	Left	First	Preference	Preference	1
Loki	110	21	Sultana	Closed	Fat	Closed	Right	Right	First	Preference	Preference	1
Loki	111	10	Hazelnut	Closed	Empty	Closed	Right	Left	Second	Preference	Preference	1
Loki	112	14	Fat	Open	Hazelnut	Open	Left	Left	First	Preference	Preference	1
Loki	114	3	Empty	Open	Hazelnut	Open	Right	Right	First	Preference	Preference	1
Loki	115	12	Empty	Closed	Sultana	Closed	Right	Right	First	Preference	Preference	1
Loki	116	12	Sultana	Closed	Empty	Closed	Left	Left	First	Preference	Preference	1
Loki	118	12	Empty	Closed	Sultana	Closed	Left	Left	First	Preference	Anti Preference	0
Loki	119	21	Fat	Closed	Sultana	Closed	Right	Left	Second	Preference	Preference	1
Loki	121	21	Sultana	Closed	Fat	Closed	Right	Right	First	Preference	Preference	1
Loki	122	19	Hazelnut	Closed	Fat	Closed	Right	Right	First	Preference	Preference	1
Loki	123	21	Fat	Closed	Sultana	Closed	Left	Left	First	Preference	Preference	1
Loki	127	14	Hazelnut	Open	Fat	Open	Right	Right	First	Preference	Preference	1
Loki	128	10	Empty	Closed	Hazelnut	Closed	Left	Right	Second	Preference	Preference	1
Loki	131	5	Empty	Open	Sultana	Open	Left	Right	Second	Preference	Preference	1
Loki	133	19	Hazelnut	Closed	Fat	Closed	Right	Right	First	Preference	Preference	1
Loki	139	5	Sultana	Open	Empty	Open	Left	Left	First	Preference	Preference	1
Loki	141	5	Empty	Open	Sultana	Open	Right	Left	Second	Preference	Anti Preference	0
Loki	142	14	Hazelnut	Open	Fat	Open	Left	Right	Second	Preference	Preference	1
Loki	147	23	Hazelnut	Open	Sultana	Open	Left	Left	First	Preference	Preference	1
Loki	148	10	Empty	Closed	Hazelnut	Closed	Right	Right	First	Preference	Preference	1
Loki	149	1	Empty	Open	Fat	Open	Right	Right	First	Preference	Preference	1
Loki	150	8	Empty	Closed	Fat	Closed	Left	Right	Second	Preference	Preference	1
Loki	156	5	Sultana	Open	Empty	Open	Right	Right	First	Preference	Anti Preference	0
Loki	158	19	Fat	Closed	Hazelnut	Closed	Left	Left	First	Preference	Preference	1
Loki	159	1	Empty	Open	Fat	Open	Right	Right	First	Preference	Preference	1
Loki	160	5	Empty	Open	Sultana	Open	Right	Left	Second	Preference	Anti Preference	0
Loki	161	14	Fat	Open	Hazelnut	Open	Left	Left	First	Preference	Preference	1
Loki	170	3	Hazelnut	Open	Empty	Open	Right	Left	Second	Preference	Preference	1
Loki	171	21	Fat	Closed	Sultana	Closed	Right	Left	Second	Preference	Preference	1
Loki	173	8	Fat	Closed	Empty	Closed	Left	Left	First	Preference	Preference	1
Loki	175	26	Hazelnut	Closed	Sultana	Closed	Right	Left	Second	Preference	Preference	1
Loki	176	19	Hazelnut	Closed	Fat	Closed	Left	Right	Second	Preference	Preference	1
Loki	178	26	Sultana	Closed	Hazelnut	Closed	Right	Right	First	Preference	Preference	1
Loki	179	16	Sultana	Open	Fat	Open	Left	Right	Second	Preference	Preference	1
Loki	180	21	Sultana	Closed	Fat	Closed	Left	Right	Second	Preference	Preference	1
Loki	181	23	Hazelnut	Open	Sultana	Open	Right	Left	Second	Preference	Preference	1
Loki	186	3	Hazelnut	Open	Empty	Open	Left	Left	First	Preference	Preference	1
Loki	188	12	Empty	Closed	Sultana	Closed	Right	Right	First	Preference	Preference	1
Loki	190	26	Hazelnut	Closed	Sultana	Closed	Right	Left	Second	Preference	Preference	1
Loki	198	14	Fat	Open	Hazelnut	Open	Right	Left	Second	Preference	Preference	1
Loki	202	19	Fat	Closed	Hazelnut	Closed	Left	Left	First	Preference	Preference	1
Loki	209	3	Empty	Open	Hazelnut	Open	Left	Right	Second	Preference	Preference	1
Loki	212	21	Sultana	Closed	Fat	Closed	Left	Right	Second	Preference	Preference	1
Loki	217	26	Sultana	Closed	Hazelnut	Closed	Left	Left	First	Preference	Anti Preference	0
Loki	221	3	Hazelnut	Open	Empty	Open	Right	Left	Second	Preference	Preference	1
Loki	222	3	Empty	Open	Hazelnut	Open	Right	Right	First	Preference	Preference	1
Loki	223	5	Sultana	Open	Empty	Open	Left	Left	First	Preference	Preference	1
Loki	224	5	Sultana	Open	Empty	Open	Right	Left	Second	Preference	Preference	1
Loki	228	5	Empty	Open	Sultana	Open	Right	Right	First	Preference	Preference	1
Loki	229	12	Sultana	Closed	Empty	Closed	Right	Left	Second	Preference	Preference	1
Loki	230	23	Hazelnut	Open	Sultana	Open	Left	Left	First	Preference	Preference	1
Loki	234	21	Fat	Closed	Sultana	Closed	Left	Left	First	Preference	Preference	1
Loki	236	10	Hazelnut	Closed	Empty	Closed	Right	Left	Second	Preference	Preference	1
Loki	238	26	Hazelnut	Closed	Sultana	Closed	Left	Left	First	Preference	Preference	1
Loki	239	1	Empty	Open	Fat	Open	Left	Right	Second	Preference	Preference	1
Loki	242	21	Fat	Closed	Sultana	Closed	Left	Left	First	Preference	Preference	1
Loki	243	16	Fat	Open	Sultana	Open	Right	Left	Second	Preference	Preference	1
Loki	245	16	Fat	Open	Sultana	Open	Right	Left	Second	Preference	Preference	1
Loki	246	10	Empty	Closed	Hazelnut	Closed	Right	Right	First	Preference	Preference	1
Loki	253	14	Fat	Open	Hazelnut	Open	Right	Left	Second	Preference	Preference	1
Loki	254	12	Sultana	Closed	Empty	Closed	Right	Left	Second	Preference	Preference	1
Loki	255	12	Sultana	Closed	Empty	Closed	Left	Left	First	Preference	Preference	1
Loki	256	16	Sultana	Open	Fat	Open	Left	Right	Second	Preference	Preference	1
Loki	260	26	Hazelnut	Closed	Sultana	Closed	Left	Left	First	Preference	Preference	1
Loki	261	14	Hazelnut	Open	Fat	Open	Left	Right	Second	Preference	Preference	1
Loki	262	23	Hazelnut	Open	Sultana	Open	Right	Left	Second	Preference	Preference	1
Loki	264	21	Sultana	Closed	Fat	Closed	Left	Right	Second	Preference	Preference	1
Loki	265	23	Sultana	Open	Hazelnut	Open	Right	Right	First	Preference	Preference	1
Loki	271	8	Empty	Closed	Fat	Closed	Left	Right	Second	Preference	Preference	1
Loki	272	14	Fat	Open	Hazelnut	Open	Right	Left	Second	Preference	Preference	1
Loki	276	1	Fat	Open	Empty	Open	Right	Left	Second	Preference	Preference	1
Loki	281	10	Hazelnut	Closed	Empty	Closed	Left	Left	First	Preference	Preference	1
Loki	282	19	Fat	Closed	Hazelnut	Closed	Right	Left	Second	Preference	Preference	1
Loki	283	26	Hazelnut	Closed	Sultana	Closed	Right	Left	Second	Preference	Preference	1
Loki	284	19	Hazelnut	Closed	Fat	Closed	Left	Right	Second	Preference	Preference	1
Loki	286	3	Empty	Open	Hazelnut	Open	Right	Right	First	Preference	Preference	1
Loki	288	5	Empty	Open	Sultana	Open	Left	Left	First	Preference	Anti Preference	0
Loki	290	26	Sultana	Closed	Hazelnut	Closed	Right	Right	First	Preference	Preference	1
Loki	292	16	Fat	Open	Sultana	Open	Left	Left	First	Preference	Preference	1
Loki	294	26	Sultana	Closed	Hazelnut	Closed	Left	Right	Second	Preference	Preference	1
Loki	295	12	Empty	Closed	Sultana	Closed	Right	Right	First	Preference	Preference	1
Loki	300	16	Fat	Open	Sultana	Open	Left	Left	First	Preference	Preference	1
Loki	302	16	Sultana	Open	Fat	Open	Right	Right	First	Preference	Preference	1
Loki	306	16	Sultana	Open	Fat	Open	Left	Right	Second	Preference	Preference	1
Loki	307	1	Empty	Open	Fat	Open	Right	Right	First	Preference	Preference	1
Loki	310	10	Hazelnut	Closed	Empty	Closed	Left	Left	First	Preference	Preference	1
Loki	312	21	Fat	Closed	Sultana	Closed	Right	Left	Second	Preference	Preference	1
Loki	317	3	Empty	Open	Hazelnut	Open	Left	Right	Second	Preference	Preference	1
Loki	319	8	Empty	Closed	Fat	Closed	Right	Right	First	Preference	Preference	1
Loki	321	12	Sultana	Closed	Empty	Closed	Left	Left	First	Preference	Preference	1
Loki	322	14	Hazelnut	Open	Fat	Open	Right	Right	First	Preference	Preference	1
Moriarty	1	12	Empty	Closed	Sultana	Closed	Right	Left	Second	Preference	Anti Preference	0
Moriarty	2	5	Sultana	Open	Empty	Open	Right	Left	Second	Preference	Preference	1
Moriarty	4	26	Sultana	Closed	Hazelnut	Closed	Left	Right	Second	Preference	Preference	1
Moriarty	7	14	Fat	Open	Hazelnut	Open	Left	Right	Second	Preference	Anti Preference	0
Moriarty	8	14	Hazelnut	Open	Fat	Open	Right	Right	First	Preference	Preference	1
Moriarty	13	21	Sultana	Closed	Fat	Closed	Left	Right	Second	Preference	Preference	1
Moriarty	16	16	Sultana	Open	Fat	Open	Right	Right	First	Preference	Preference	1
Moriarty	17	3	Empty	Open	Hazelnut	Open	Left	Right	Second	Preference	Preference	1
Moriarty	18	16	Fat	Open	Sultana	Open	Right	Left	Second	Preference	Preference	1
Moriarty	19	21	Sultana	Closed	Fat	Closed	Left	Left	First	Preference	Anti Preference	0
Moriarty	24	3	Hazelnut	Open	Empty	Open	Left	Right	Second	Preference	Anti Preference	0
Moriarty	28	19	Fat	Closed	Hazelnut	Closed	Left	Left	First	Preference	Preference	1
Moriarty	30	3	Empty	Open	Hazelnut	Open	Right	Right	First	Preference	Preference	1
Moriarty	31	23	Sultana	Open	Hazelnut	Open	Left	Right	Second	Preference	Preference	1
Moriarty	33	19	Fat	Closed	Hazelnut	Closed	Right	Left	Second	Preference	Preference	1
Moriarty	36	19	Fat	Closed	Hazelnut	Closed	Left	Left	First	Preference	Preference	1
Moriarty	37	26	Sultana	Closed	Hazelnut	Closed	Right	Right	First	Preference	Preference	1
Moriarty	39	16	Fat	Open	Sultana	Open	Left	Right	Second	Preference	Anti Preference	0
Moriarty	40	12	Sultana	Closed	Empty	Closed	Right	Left	Second	Preference	Preference	1
Moriarty	43	14	Hazelnut	Open	Fat	Open	Left	Right	Second	Preference	Preference	1
Moriarty	45	16	Fat	Open	Sultana	Open	Left	Left	First	Preference	Preference	1
Moriarty	49	14	Fat	Open	Hazelnut	Open	Left	Left	First	Preference	Preference	1
Moriarty	54	3	Empty	Open	Hazelnut	Open	Right	Right	First	Preference	Preference	1
Moriarty	55	1	Empty	Open	Fat	Open	Left	Right	Second	Preference	Preference	1
Moriarty	61	14	Fat	Open	Hazelnut	Open	Right	Left	Second	Preference	Preference	1
Moriarty	62	26	Sultana	Closed	Hazelnut	Closed	Right	Left	Second	Preference	Anti Preference	0
Moriarty	64	14	Fat	Open	Hazelnut	Open	Right	Left	Second	Preference	Preference	1
Moriarty	65	21	Sultana	Closed	Fat	Closed	Right	Right	First	Preference	Preference	1
Moriarty	66	12	Empty	Closed	Sultana	Closed	Left	Right	Second	Preference	Preference	1
Moriarty	69	19	Fat	Closed	Hazelnut	Closed	Left	Left	First	Preference	Preference	1
Moriarty	73	12	Sultana	Closed	Empty	Closed	Right	Right	First	Preference	Anti Preference	0
Moriarty	74	21	Fat	Closed	Sultana	Closed	Left	Left	First	Preference	Preference	1
Moriarty	75	8	Empty	Closed	Fat	Closed	Right	Right	First	Preference	Preference	1
Moriarty	76	21	Fat	Closed	Sultana	Closed	Left	Left	First	Preference	Preference	1
Moriarty	77	26	Hazelnut	Closed	Sultana	Closed	Left	Left	First	Preference	Preference	1
Moriarty	80	1	Empty	Open	Fat	Open	Left	Right	Second	Preference	Preference	1
Moriarty	81	26	Sultana	Closed	Hazelnut	Closed	Right	Left	Second	Preference	Anti Preference	0
Moriarty	86	26	Hazelnut	Closed	Sultana	Closed	Right	Left	Second	Preference	Preference	1
Moriarty	87	23	Hazelnut	Open	Sultana	Open	Right	Right	First	Preference	Anti Preference	0
Moriarty	93	1	Empty	Open	Fat	Open	Right	Right	First	Preference	Preference	1
Moriarty	97	21	Sultana	Closed	Fat	Closed	Left	Right	Second	Preference	Preference	1
Moriarty	98	5	Empty	Open	Sultana	Open	Right	Left	Second	Preference	Anti Preference	0
Moriarty	99	14	Hazelnut	Open	Fat	Open	Left	Right	Second	Preference	Preference	1
Moriarty	100	5	Empty	Open	Sultana	Open	Right	Right	First	Preference	Preference	1
Moriarty	101	12	Empty	Closed	Sultana	Closed	Left	Left	First	Preference	Anti Preference	0
Moriarty	106	12	Sultana	Closed	Empty	Closed	Right	Right	First	Preference	Anti Preference	0
Moriarty	113	16	Fat	Open	Sultana	Open	Right	Left	Second	Preference	Preference	1
Moriarty	114	3	Empty	Open	Hazelnut	Open	Left	Right	Second	Preference	Preference	1
Moriarty	115	3	Hazelnut	Open	Empty	Open	Right	Left	Second	Preference	Preference	1
Moriarty	116	8	Empty	Closed	Fat	Closed	Right	Right	First	Preference	Preference	1
Moriarty	118	26	Hazelnut	Closed	Sultana	Closed	Left	Right	Second	Preference	Anti Preference	0
Moriarty	122	26	Hazelnut	Closed	Sultana	Closed	Right	Left	Second	Preference	Preference	1
Moriarty	127	5	Empty	Open	Sultana	Open	Left	Right	Second	Preference	Preference	1
Moriarty	131	19	Fat	Closed	Hazelnut	Closed	Right	Left	Second	Preference	Preference	1
Moriarty	133	3	Empty	Open	Hazelnut	Open	Left	Right	Second	Preference	Preference	1
Moriarty	134	8	Empty	Closed	Fat	Closed	Right	Right	First	Preference	Preference	1
Moriarty	138	14	Hazelnut	Open	Fat	Open	Left	Right	Second	Preference	Preference	1
Moriarty	140	23	Hazelnut	Open	Sultana	Open	Right	Left	Second	Preference	Preference	1
Moriarty	141	5	Sultana	Open	Empty	Open	Left	Left	First	Preference	Preference	1
Moriarty	142	5	Empty	Open	Sultana	Open	Left	Right	Second	Preference	Preference	1
Moriarty	143	10	Hazelnut	Closed	Empty	Closed	Right	Left	Second	Preference	Preference	1
Moriarty	144	10	Empty	Closed	Hazelnut	Closed	Left	Right	Second	Preference	Preference	1
Moriarty	148	19	Hazelnut	Closed	Fat	Closed	Right	Right	First	Preference	Preference	1
Moriarty	149	12	Sultana	Closed	Empty	Closed	Left	Left	First	Preference	Preference	1
Moriarty	151	5	Sultana	Open	Empty	Open	Right	Right	First	Preference	Anti Preference	0
Moriarty	152	10	Hazelnut	Closed	Empty	Closed	Left	Left	First	Preference	Preference	1
Moriarty	158	12	Empty	Closed	Sultana	Closed	Right	Left	Second	Preference	Anti Preference	0
Moriarty	162	23	Sultana	Open	Hazelnut	Open	Right	Right	First	Preference	Preference	1
Moriarty	163	19	Hazelnut	Closed	Fat	Closed	Left	Left	First	Preference	Anti Preference	0
Moriarty	164	8	Fat	Closed	Empty	Closed	Right	Left	Second	Preference	Preference	1
Moriarty	165	8	Empty	Closed	Fat	Closed	Left	Right	Second	Preference	Preference	1
Moriarty	168	21	Sultana	Closed	Fat	Closed	Right	Right	First	Preference	Preference	1
Moriarty	169	5	Sultana	Open	Empty	Open	Left	Left	First	Preference	Preference	1
Moriarty	172	21	Fat	Closed	Sultana	Closed	Right	Left	Second	Preference	Preference	1
Moriarty	173	12	Sultana	Closed	Empty	Closed	Left	Left	First	Preference	Preference	1
Moriarty	174	23	Sultana	Open	Hazelnut	Open	Left	Right	Second	Preference	Preference	1
Moriarty	176	3	Hazelnut	Open	Empty	Open	Left	Left	First	Preference	Preference	1
Moriarty	177	19	Hazelnut	Closed	Fat	Closed	Right	Left	Second	Preference	Anti Preference	0
Moriarty	179	19	Hazelnut	Closed	Fat	Closed	Left	Right	Second	Preference	Preference	1
Moriarty	183	5	Sultana	Open	Empty	Open	Right	Left	Second	Preference	Preference	1
Moriarty	184	21	Sultana	Closed	Fat	Closed	Right	Left	Second	Preference	Anti Preference	0
Moriarty	185	8	Fat	Closed	Empty	Closed	Left	Left	First	Preference	Preference	1
Moriarty	189	12	Empty	Closed	Sultana	Closed	Left	Right	Second	Preference	Preference	1
Moriarty	190	19	Fat	Closed	Hazelnut	Closed	Right	Left	Second	Preference	Preference	1
Moriarty	191	3	Empty	Open	Hazelnut	Open	Right	Right	First	Preference	Preference	1
Moriarty	192	16	Fat	Open	Sultana	Open	Left	Left	First	Preference	Preference	1
Moriarty	196	26	Sultana	Closed	Hazelnut	Closed	Left	Right	Second	Preference	Preference	1
Moriarty	198	5	Empty	Open	Sultana	Open	Right	Left	Second	Preference	Anti Preference	0
Moriarty	199	16	Sultana	Open	Fat	Open	Left	Right	Second	Preference	Preference	1
Moriarty	200	5	Sultana	Open	Empty	Open	Left	Left	First	Preference	Preference	1
Moriarty	202	10	Empty	Closed	Hazelnut	Closed	Right	Right	First	Preference	Preference	1
Moriarty	206	1	Fat	Open	Empty	Open	Right	Left	Second	Preference	Preference	1
Moriarty	207	10	Empty	Closed	Hazelnut	Closed	Left	Right	Second	Preference	Preference	1
Moriarty	208	3	Hazelnut	Open	Empty	Open	Right	Left	Second	Preference	Preference	1
Moriarty	209	1	Empty	Open	Fat	Open	Left	Right	Second	Preference	Preference	1
Moriarty	210	23	Hazelnut	Open	Sultana	Open	Left	Right	Second	Preference	Anti Preference	0
Moriarty	212	23	Hazelnut	Open	Sultana	Open	Left	Left	First	Preference	Preference	1
Moriarty	215	14	Hazelnut	Open	Fat	Open	Right	Right	First	Preference	Preference	1
Moriarty	217	26	Hazelnut	Closed	Sultana	Closed	Left	Left	First	Preference	Preference	1
Moriarty	220	12	Sultana	Closed	Empty	Closed	Left	Left	First	Preference	Preference	1
Moriarty	221	8	Empty	Closed	Fat	Closed	Left	Right	Second	Preference	Preference	1
Moriarty	222	8	Fat	Closed	Empty	Closed	Right	Left	Second	Preference	Preference	1
Moriarty	224	23	Hazelnut	Open	Sultana	Open	Left	Left	First	Preference	Preference	1
Moriarty	225	16	Sultana	Open	Fat	Open	Left	Right	Second	Preference	Preference	1
Moriarty	226	23	Sultana	Open	Hazelnut	Open	Right	Right	First	Preference	Preference	1
Moriarty	234	10	Hazelnut	Closed	Empty	Closed	Right	Left	Second	Preference	Preference	1
Moriarty	236	21	Fat	Closed	Sultana	Closed	Right	Left	Second	Preference	Preference	1
Moriarty	239	19	Hazelnut	Closed	Fat	Closed	Right	Right	First	Preference	Preference	1
Moriarty	241	19	Hazelnut	Closed	Fat	Closed	Left	Right	Second	Preference	Preference	1
Moriarty	243	23	Hazelnut	Open	Sultana	Open	Right	Left	Second	Preference	Preference	1
Moriarty	245	16	Sultana	Open	Fat	Open	Left	Right	Second	Preference	Preference	1
Moriarty	246	16	Sultana	Open	Fat	Open	Right	Right	First	Preference	Preference	1
Moriarty	248	8	Fat	Closed	Empty	Closed	Left	Left	First	Preference	Preference	1
Moriarty	250	26	Hazelnut	Closed	Sultana	Closed	Right	Left	Second	Preference	Preference	1
Moriarty	251	16	Sultana	Open	Fat	Open	Right	Right	First	Preference	Preference	1
Moriarty	252	5	Empty	Open	Sultana	Open	Left	Right	Second	Preference	Preference	1
Moriarty	253	1	Fat	Open	Empty	Open	Left	Left	First	Preference	Preference	1
Moriarty	254	8	Fat	Closed	Empty	Closed	Right	Left	Second	Preference	Preference	1
Moriarty	256	1	Fat	Open	Empty	Open	Left	Left	First	Preference	Preference	1
Moriarty	259	1	Fat	Open	Empty	Open	Right	Left	Second	Preference	Preference	1
Moriarty	261	8	Empty	Closed	Fat	Closed	Left	Right	Second	Preference	Preference	1
Moriarty	270	21	Fat	Closed	Sultana	Closed	Right	Left	Second	Preference	Preference	1
Moriarty	272	1	Empty	Open	Fat	Open	Right	Right	First	Preference	Preference	1
Moriarty	273	14	Fat	Open	Hazelnut	Open	Right	Left	Second	Preference	Preference	1
Moriarty	275	10	Empty	Closed	Hazelnut	Closed	Right	Right	First	Preference	Preference	1
Moriarty	277	3	Hazelnut	Open	Empty	Open	Left	Left	First	Preference	Preference	1
Moriarty	279	1	Empty	Open	Fat	Open	Right	Right	First	Preference	Preference	1
Moriarty	282	10	Empty	Closed	Hazelnut	Closed	Right	Right	First	Preference	Preference	1
Moriarty	283	16	Fat	Open	Sultana	Open	Right	Left	Second	Preference	Preference	1
Moriarty	284	10	Empty	Closed	Hazelnut	Closed	Left	Right	Second	Preference	Preference	1
Moriarty	285	12	Empty	Closed	Sultana	Closed	Right	Right	First	Preference	Preference	1
Moriarty	288	26	Sultana	Closed	Hazelnut	Closed	Left	Right	Second	Preference	Preference	1
Moriarty	290	14	Hazelnut	Open	Fat	Open	Right	Right	First	Preference	Preference	1
Moriarty	291	14	Fat	Open	Hazelnut	Open	Left	Left	First	Preference	Preference	1
Moriarty	299	10	Hazelnut	Closed	Empty	Closed	Right	Left	Second	Preference	Preference	1
Moriarty	302	1	Fat	Open	Empty	Open	Right	Left	Second	Preference	Preference	1
Moriarty	304	8	Fat	Closed	Empty	Closed	Left	Left	First	Preference	Preference	1
Moriarty	308	10	Hazelnut	Closed	Empty	Closed	Left	Left	First	Preference	Preference	1
Moriarty	309	1	Fat	Open	Empty	Open	Left	Left	First	Preference	Preference	1
Moriarty	312	10	Hazelnut	Closed	Empty	Closed	Left	Left	First	Preference	Preference	1
Moriarty	317	3	Hazelnut	Open	Empty	Open	Right	Left	Second	Preference	Preference	1
Moriarty	318	21	Fat	Closed	Sultana	Closed	Left	Left	First	Preference	Preference	1
Moriarty	319	23	Sultana	Open	Hazelnut	Open	Right	Right	First	Preference	Preference	1
Moriarty	321	23	Sultana	Open	Hazelnut	Open	Left	Right	Second	Preference	Preference	1
Neo	2	21	Sultana	Closed	Fat	Closed	Right	Left	Second	Preference	Anti Preference	0
Neo	5	26	Hazelnut	Closed	Sultana	Closed	Right	Left	Second	Preference	Preference	1
Neo	6	21	Fat	Closed	Sultana	Closed	Left	Right	Second	Preference	Anti Preference	0
Neo	7	21	Fat	Closed	Sultana	Closed	Left	Left	First	Preference	Preference	1
Neo	8	10	Hazelnut	Closed	Empty	Closed	Right	Left	Second	Preference	Preference	1
Neo	13	12	Sultana	Closed	Empty	Closed	Left	Right	Second	Preference	Anti Preference	0
Neo	16	19	Fat	Closed	Hazelnut	Closed	Left	Left	First	Preference	Preference	1
Neo	17	14	Hazelnut	Open	Fat	Open	Right	Right	First	Preference	Preference	1
Neo	18	26	Hazelnut	Closed	Sultana	Closed	Left	Right	Second	Preference	Anti Preference	0
Neo	19	10	Empty	Closed	Hazelnut	Closed	Right	Right	First	Preference	Preference	1
Neo	20	10	Empty	Closed	Hazelnut	Closed	Left	Right	Second	Preference	Preference	1
Neo	21	16	Sultana	Open	Fat	Open	Left	Right	Second	Preference	Preference	1
Neo	22	8	Empty	Closed	Fat	Closed	Right	Right	First	Preference	Preference	1
Neo	24	1	Empty	Open	Fat	Open	Left	Left	First	Preference	Anti Preference	0
Neo	26	3	Empty	Open	Hazelnut	Open	Right	Right	First	Preference	Preference	1
Neo	27	10	Empty	Closed	Hazelnut	Closed	Left	Right	Second	Preference	Preference	1
Neo	32	3	Empty	Open	Hazelnut	Open	Left	Right	Second	Preference	Preference	1
Neo	37	19	Fat	Closed	Hazelnut	Closed	Right	Left	Second	Preference	Preference	1
Neo	38	21	Sultana	Closed	Fat	Closed	Left	Right	Second	Preference	Preference	1
Neo	39	5	Sultana	Open	Empty	Open	Right	Left	Second	Preference	Preference	1
Neo	40	1	Empty	Open	Fat	Open	Left	Right	Second	Preference	Preference	1
Neo	41	26	Hazelnut	Closed	Sultana	Closed	Right	Left	Second	Preference	Preference	1
Neo	42	23	Hazelnut	Open	Sultana	Open	Right	Left	Second	Preference	Preference	1
Neo	44	8	Fat	Closed	Empty	Closed	Right	Left	Second	Preference	Preference	1
Neo	48	23	Sultana	Open	Hazelnut	Open	Right	Right	First	Preference	Preference	1
Neo	49	10	Hazelnut	Closed	Empty	Closed	Left	Left	First	Preference	Preference	1
Neo	53	26	Sultana	Closed	Hazelnut	Closed	Left	Right	Second	Preference	Preference	1
Neo	54	12	Sultana	Closed	Empty	Closed	Right	Right	First	Preference	Anti Preference	0
Neo	58	26	Sultana	Closed	Hazelnut	Closed	Right	Right	First	Preference	Preference	1
Neo	60	12	Empty	Closed	Sultana	Closed	Right	Right	First	Preference	Preference	1
Neo	61	14	Fat	Open	Hazelnut	Open	Left	Left	First	Preference	Preference	1
Neo	62	23	Hazelnut	Open	Sultana	Open	Right	Left	Second	Preference	Preference	1
Neo	64	21	Fat	Closed	Sultana	Closed	Left	Left	First	Preference	Preference	1
Neo	65	8	Fat	Closed	Empty	Closed	Left	Left	First	Preference	Preference	1
Neo	67	5	Empty	Open	Sultana	Open	Left	Right	Second	Preference	Preference	1
Neo	68	14	Fat	Open	Hazelnut	Open	Left	Left	First	Preference	Preference	1
Neo	69	12	Sultana	Closed	Empty	Closed	Right	Left	Second	Preference	Preference	1
Neo	70	5	Sultana	Open	Empty	Open	Right	Left	Second	Preference	Preference	1
Neo	74	1	Fat	Open	Empty	Open	Left	Left	First	Preference	Preference	1
Neo	77	12	Sultana	Closed	Empty	Closed	Right	Left	Second	Preference	Preference	1
Neo	79	8	Fat	Closed	Empty	Closed	Right	Left	Second	Preference	Preference	1
Neo	80	12	Empty	Closed	Sultana	Closed	Right	Left	Second	Preference	Anti Preference	0
Neo	81	3	Hazelnut	Open	Empty	Open	Left	Left	First	Preference	Preference	1
Neo	83	5	Empty	Open	Sultana	Open	Right	Right	First	Preference	Preference	1
Neo	85	21	Sultana	Closed	Fat	Closed	Left	Right	Second	Preference	Preference	1
Neo	87	3	Empty	Open	Hazelnut	Open	Right	Right	First	Preference	Preference	1
Neo	92	16	Fat	Open	Sultana	Open	Left	Left	First	Preference	Preference	1
Neo	95	23	Sultana	Open	Hazelnut	Open	Right	Right	First	Preference	Preference	1
Neo	96	12	Empty	Closed	Sultana	Closed	Left	Right	Second	Preference	Preference	1
Neo	101	5	Empty	Open	Sultana	Open	Right	Right	First	Preference	Preference	1
Neo	103	26	Hazelnut	Closed	Sultana	Closed	Left	Left	First	Preference	Preference	1
Neo	104	23	Sultana	Open	Hazelnut	Open	Left	Right	Second	Preference	Preference	1
Neo	106	12	Empty	Closed	Sultana	Closed	Right	Left	Second	Preference	Anti Preference	0
Neo	108	23	Hazelnut	Open	Sultana	Open	Left	Left	First	Preference	Preference	1
Neo	114	16	Sultana	Open	Fat	Open	Right	Right	First	Preference	Preference	1
Neo	116	12	Sultana	Closed	Empty	Closed	Left	Right	Second	Preference	Anti Preference	0
Neo	117	26	Sultana	Closed	Hazelnut	Closed	Right	Right	First	Preference	Preference	1
Neo	118	19	Hazelnut	Closed	Fat	Closed	Left	Right	Second	Preference	Preference	1
Neo	120	14	Fat	Open	Hazelnut	Open	Right	Left	Second	Preference	Preference	1
Neo	125	19	Fat	Closed	Hazelnut	Closed	Right	Left	Second	Preference	Preference	1
Neo	127	5	Sultana	Open	Empty	Open	Left	Left	First	Preference	Preference	1
Neo	133	19	Hazelnut	Closed	Fat	Closed	Left	Right	Second	Preference	Preference	1
Neo	134	19	Fat	Closed	Hazelnut	Closed	Right	Left	Second	Preference	Preference	1
Neo	135	10	Hazelnut	Closed	Empty	Closed	Left	Left	First	Preference	Preference	1
Neo	143	14	Fat	Open	Hazelnut	Open	Left	Left	First	Preference	Preference	1
Neo	144	16	Sultana	Open	Fat	Open	Right	Right	First	Preference	Preference	1
Neo	145	10	Hazelnut	Closed	Empty	Closed	Left	Left	First	Preference	Preference	1
Neo	146	16	Sultana	Open	Fat	Open	Left	Right	Second	Preference	Preference	1
Neo	147	21	Fat	Closed	Sultana	Closed	Right	Left	Second	Preference	Preference	1
Neo	148	1	Empty	Open	Fat	Open	Right	Right	First	Preference	Preference	1
Neo	150	23	Hazelnut	Open	Sultana	Open	Right	Left	Second	Preference	Preference	1
Neo	151	8	Empty	Closed	Fat	Closed	Right	Right	First	Preference	Preference	1
Neo	156	3	Empty	Open	Hazelnut	Open	Left	Right	Second	Preference	Preference	1
Neo	157	3	Hazelnut	Open	Empty	Open	Left	Left	First	Preference	Preference	1
Neo	160	23	Sultana	Open	Hazelnut	Open	Left	Right	Second	Preference	Preference	1
Neo	161	1	Fat	Open	Empty	Open	Left	Left	First	Preference	Preference	1
Neo	162	10	Hazelnut	Closed	Empty	Closed	Right	Left	Second	Preference	Preference	1
Neo	164	14	Hazelnut	Open	Fat	Open	Left	Right	Second	Preference	Preference	1
Neo	168	26	Sultana	Closed	Hazelnut	Closed	Left	Right	Second	Preference	Preference	1
Neo	169	16	Fat	Open	Sultana	Open	Left	Left	First	Preference	Preference	1
Neo	171	16	Fat	Open	Sultana	Open	Left	Left	First	Preference	Preference	1
Neo	174	16	Sultana	Open	Fat	Open	Right	Right	First	Preference	Preference	1
Neo	177	26	Hazelnut	Closed	Sultana	Closed	Right	Left	Second	Preference	Preference	1
Neo	182	16	Sultana	Open	Fat	Open	Left	Right	Second	Preference	Preference	1
Neo	183	3	Hazelnut	Open	Empty	Open	Right	Left	Second	Preference	Preference	1
Neo	185	5	Empty	Open	Sultana	Open	Left	Right	Second	Preference	Preference	1
Neo	186	10	Hazelnut	Closed	Empty	Closed	Right	Left	Second	Preference	Preference	1
Neo	191	8	Fat	Closed	Empty	Closed	Left	Left	First	Preference	Preference	1
Neo	194	8	Fat	Closed	Empty	Closed	Left	Left	First	Preference	Preference	1
Neo	195	21	Sultana	Closed	Fat	Closed	Right	Right	First	Preference	Preference	1
Neo	197	19	Fat	Closed	Hazelnut	Closed	Left	Left	First	Preference	Preference	1
Neo	199	10	Empty	Closed	Hazelnut	Closed	Right	Right	First	Preference	Preference	1
Neo	200	5	Sultana	Open	Empty	Open	Left	Left	First	Preference	Preference	1
Neo	201	1	Empty	Open	Fat	Open	Right	Right	First	Preference	Preference	1
Neo	203	12	Empty	Closed	Sultana	Closed	Left	Right	Second	Preference	Preference	1
Neo	208	1	Empty	Open	Fat	Open	Left	Right	Second	Preference	Preference	1
Neo	210	5	Empty	Open	Sultana	Open	Right	Right	First	Preference	Preference	1
Neo	214	14	Hazelnut	Open	Fat	Open	Left	Right	Second	Preference	Preference	1
Neo	216	19	Hazelnut	Closed	Fat	Closed	Right	Right	First	Preference	Preference	1
Neo	217	8	Empty	Closed	Fat	Closed	Left	Right	Second	Preference	Preference	1
Neo	219	3	Empty	Open	Hazelnut	Open	Right	Right	First	Preference	Preference	1
Neo	220	5	Empty	Open	Sultana	Open	Left	Right	Second	Preference	Preference	1
Neo	223	21	Sultana	Closed	Fat	Closed	Right	Right	First	Preference	Preference	1
Neo	224	23	Hazelnut	Open	Sultana	Open	Left	Left	First	Preference	Preference	1
Neo	226	5	Sultana	Open	Empty	Open	Right	Right	First	Preference	Anti Preference	0
Neo	229	21	Fat	Closed	Sultana	Closed	Right	Left	Second	Preference	Preference	1
Neo	236	14	Hazelnut	Open	Fat	Open	Left	Right	Second	Preference	Preference	1
Neo	239	1	Fat	Open	Empty	Open	Right	Left	Second	Preference	Preference	1
Neo	241	23	Hazelnut	Open	Sultana	Open	Left	Left	First	Preference	Preference	1
Neo	242	1	Fat	Open	Empty	Open	Right	Left	Second	Preference	Preference	1
Neo	244	10	Empty	Closed	Hazelnut	Closed	Left	Right	Second	Preference	Preference	1
Neo	245	26	Sultana	Closed	Hazelnut	Closed	Left	Right	Second	Preference	Preference	1
Neo	246	3	Hazelnut	Open	Empty	Open	Right	Left	Second	Preference	Preference	1
Neo	248	3	Empty	Open	Hazelnut	Open	Left	Right	Second	Preference	Preference	1
Neo	250	14	Hazelnut	Open	Fat	Open	Right	Right	First	Preference	Preference	1
Neo	252	5	Sultana	Open	Empty	Open	Left	Right	Second	Preference	Anti Preference	0
Neo	257	26	Hazelnut	Closed	Sultana	Closed	Left	Left	First	Preference	Preference	1
Neo	259	21	Fat	Closed	Sultana	Closed	Right	Left	Second	Preference	Preference	1
Neo	260	8	Empty	Closed	Fat	Closed	Left	Right	Second	Preference	Preference	1
Neo	262	1	Empty	Open	Fat	Open	Right	Right	First	Preference	Preference	1
Neo	264	12	Sultana	Closed	Empty	Closed	Left	Right	Second	Preference	Anti Preference	0
Neo	265	16	Fat	Open	Sultana	Open	Right	Left	Second	Preference	Preference	1
Neo	266	12	Empty	Closed	Sultana	Closed	Left	Right	Second	Preference	Preference	1
Neo	277	14	Hazelnut	Open	Fat	Open	Right	Right	First	Preference	Preference	1
Neo	279	8	Empty	Closed	Fat	Closed	Right	Right	First	Preference	Preference	1
Neo	284	16	Fat	Open	Sultana	Open	Right	Left	Second	Preference	Preference	1
Neo	287	19	Hazelnut	Closed	Fat	Closed	Right	Right	First	Preference	Preference	1
Neo	288	8	Fat	Closed	Empty	Closed	Right	Left	Second	Preference	Preference	1
Neo	289	19	Hazelnut	Closed	Fat	Closed	Left	Right	Second	Preference	Preference	1
Neo	294	1	Fat	Open	Empty	Open	Right	Left	Second	Preference	Preference	1
Neo	296	21	Sultana	Closed	Fat	Closed	Left	Right	Second	Preference	Preference	1
Neo	297	16	Fat	Open	Sultana	Open	Right	Left	Second	Preference	Preference	1
Neo	301	19	Hazelnut	Closed	Fat	Closed	Right	Right	First	Preference	Preference	1
Neo	303	23	Sultana	Open	Hazelnut	Open	Left	Right	Second	Preference	Preference	1
Neo	305	26	Sultana	Closed	Hazelnut	Closed	Right	Right	First	Preference	Preference	1
Neo	306	1	Fat	Open	Empty	Open	Left	Left	First	Preference	Preference	1
Neo	308	14	Fat	Open	Hazelnut	Open	Right	Left	Second	Preference	Preference	1
Neo	309	23	Sultana	Open	Hazelnut	Open	Right	Right	First	Preference	Preference	1
Neo	312	3	Hazelnut	Open	Empty	Open	Right	Left	Second	Preference	Preference	1
Neo	314	10	Empty	Closed	Hazelnut	Closed	Right	Right	First	Preference	Preference	1
Neo	316	8	Empty	Closed	Fat	Closed	Left	Right	Second	Preference	Preference	1
Neo	319	3	Hazelnut	Open	Empty	Open	Left	Left	First	Preference	Preference	1
Neo	323	14	Fat	Open	Hazelnut	Open	Right	Left	Second	Preference	Preference	1
Neo	324	19	Fat	Closed	Hazelnut	Closed	Left	Left	First	Preference	Preference	1
Plankton	1	19	Hazelnut	Closed	Fat	Closed	Right	Right	First	Preference	Preference	1
Plankton	5	16	Sultana	Open	Fat	Open	Left	Right	Second	Preference	Preference	1
Plankton	8	10	Empty	Closed	Hazelnut	Closed	Right	Right	First	Preference	Preference	1
Plankton	9	19	Fat	Closed	Hazelnut	Closed	Left	Left	First	Preference	Preference	1
Plankton	10	23	Hazelnut	Open	Sultana	Open	Right	Left	Second	Preference	Preference	1
Plankton	12	19	Hazelnut	Closed	Fat	Closed	Left	Right	Second	Preference	Preference	1
Plankton	13	8	Empty	Closed	Fat	Closed	Right	Right	First	Preference	Preference	1
Plankton	14	10	Hazelnut	Closed	Empty	Closed	Right	Right	First	Preference	Anti Preference	0
Plankton	17	16	Sultana	Open	Fat	Open	Right	Right	First	Preference	Preference	1
Plankton	20	3	Empty	Open	Hazelnut	Open	Right	Right	First	Preference	Preference	1
Plankton	21	1	Fat	Open	Empty	Open	Left	Left	First	Preference	Preference	1
Plankton	23	1	Empty	Open	Fat	Open	Right	Right	First	Preference	Preference	1
Plankton	28	14	Fat	Open	Hazelnut	Open	Left	Left	First	Preference	Preference	1
Plankton	29	21	Sultana	Closed	Fat	Closed	Right	Right	First	Preference	Preference	1
Plankton	34	23	Hazelnut	Open	Sultana	Open	Right	Left	Second	Preference	Preference	1
Plankton	35	8	Fat	Closed	Empty	Closed	Left	Left	First	Preference	Preference	1
Plankton	36	10	Empty	Closed	Hazelnut	Closed	Left	Right	Second	Preference	Preference	1
Plankton	40	12	Empty	Closed	Sultana	Closed	Right	Right	First	Preference	Preference	1
Plankton	43	5	Empty	Open	Sultana	Open	Left	Left	First	Preference	Anti Preference	0
Plankton	44	23	Hazelnut	Open	Sultana	Open	Left	Left	First	Preference	Preference	1
Plankton	47	12	Sultana	Closed	Empty	Closed	Right	Right	First	Preference	Anti Preference	0
Plankton	48	1	Fat	Open	Empty	Open	Left	Left	First	Preference	Preference	1
Plankton	58	3	Hazelnut	Open	Empty	Open	Right	Left	Second	Preference	Preference	1
Plankton	59	8	Fat	Closed	Empty	Closed	Right	Left	Second	Preference	Preference	1
Plankton	63	21	Sultana	Closed	Fat	Closed	Left	Right	Second	Preference	Preference	1
Plankton	70	16	Sultana	Open	Fat	Open	Right	Right	First	Preference	Preference	1
Plankton	71	14	Hazelnut	Open	Fat	Open	Left	Right	Second	Preference	Preference	1
Plankton	76	16	Sultana	Open	Fat	Open	Right	Right	First	Preference	Preference	1
Plankton	79	8	Fat	Closed	Empty	Closed	Left	Left	First	Preference	Preference	1
Plankton	82	16	Fat	Open	Sultana	Open	Left	Left	First	Preference	Preference	1
Plankton	83	23	Hazelnut	Open	Sultana	Open	Right	Left	Second	Preference	Preference	1
Plankton	84	5	Empty	Open	Sultana	Open	Right	Right	First	Preference	Preference	1
Plankton	85	12	Empty	Closed	Sultana	Closed	Left	Left	First	Preference	Anti Preference	0
Plankton	86	21	Sultana	Closed	Fat	Closed	Left	Right	Second	Preference	Preference	1
Plankton	88	16	Fat	Open	Sultana	Open	Right	Left	Second	Preference	Preference	1
Plankton	91	10	Empty	Closed	Hazelnut	Closed	Right	Right	First	Preference	Preference	1
Plankton	93	10	Hazelnut	Closed	Empty	Closed	Right	Left	Second	Preference	Preference	1
Plankton	98	21	Fat	Closed	Sultana	Closed	Right	Left	Second	Preference	Preference	1
Plankton	99	19	Hazelnut	Closed	Fat	Closed	Left	Right	Second	Preference	Preference	1
Plankton	101	19	Fat	Closed	Hazelnut	Closed	Right	Left	Second	Preference	Preference	1
Plankton	102	3	Empty	Open	Hazelnut	Open	Right	Right	First	Preference	Preference	1
Plankton	105	12	Sultana	Closed	Empty	Closed	Right	Right	First	Preference	Anti Preference	0
Plankton	108	14	Fat	Open	Hazelnut	Open	Right	Left	Second	Preference	Preference	1
Plankton	111	21	Fat	Closed	Sultana	Closed	Left	Left	First	Preference	Preference	1
Plankton	114	3	Hazelnut	Open	Empty	Open	Left	Left	First	Preference	Preference	1
Plankton	116	26	Sultana	Closed	Hazelnut	Closed	Right	Right	First	Preference	Preference	1
Plankton	117	10	Hazelnut	Closed	Empty	Closed	Left	Left	First	Preference	Preference	1
Plankton	118	26	Sultana	Closed	Hazelnut	Closed	Left	Right	Second	Preference	Preference	1
Plankton	120	12	Sultana	Closed	Empty	Closed	Right	Left	Second	Preference	Preference	1
Plankton	122	16	Fat	Open	Sultana	Open	Left	Left	First	Preference	Preference	1
Plankton	125	5	Sultana	Open	Empty	Open	Left	Left	First	Preference	Preference	1
Plankton	126	10	Empty	Closed	Hazelnut	Closed	Left	Right	Second	Preference	Preference	1
Plankton	127	12	Empty	Closed	Sultana	Closed	Right	Right	First	Preference	Preference	1
Plankton	128	16	Sultana	Open	Fat	Open	Left	Right	Second	Preference	Preference	1
Plankton	129	1	Fat	Open	Empty	Open	Right	Left	Second	Preference	Preference	1
Plankton	130	8	Fat	Closed	Empty	Closed	Right	Left	Second	Preference	Preference	1
Plankton	132	8	Empty	Closed	Fat	Closed	Right	Right	First	Preference	Preference	1
Plankton	134	19	Fat	Closed	Hazelnut	Closed	Left	Left	First	Preference	Preference	1
Plankton	136	1	Empty	Open	Fat	Open	Right	Right	First	Preference	Preference	1
Plankton	137	1	Empty	Open	Fat	Open	Left	Right	Second	Preference	Preference	1
Plankton	138	21	Fat	Closed	Sultana	Closed	Right	Left	Second	Preference	Preference	1
Plankton	140	26	Hazelnut	Closed	Sultana	Closed	Left	Left	First	Preference	Preference	1
Plankton	141	8	Empty	Closed	Fat	Closed	Left	Right	Second	Preference	Preference	1
Plankton	145	16	Fat	Open	Sultana	Open	Right	Left	Second	Preference	Preference	1
Plankton	146	23	Sultana	Open	Hazelnut	Open	Left	Right	Second	Preference	Preference	1
Plankton	151	3	Empty	Open	Hazelnut	Open	Right	Right	First	Preference	Preference	1
Plankton	153	21	Sultana	Closed	Fat	Closed	Left	Right	Second	Preference	Preference	1
Plankton	154	16	Fat	Open	Sultana	Open	Right	Left	Second	Preference	Preference	1
Plankton	156	10	Empty	Closed	Hazelnut	Closed	Left	Right	Second	Preference	Preference	1
Plankton	161	16	Sultana	Open	Fat	Open	Left	Right	Second	Preference	Preference	1
Plankton	165	12	Empty	Closed	Sultana	Closed	Right	Right	First	Preference	Preference	1
Plankton	166	12	Empty	Closed	Sultana	Closed	Left	Right	Second	Preference	Preference	1
Plankton	167	8	Empty	Closed	Fat	Closed	Left	Right	Second	Preference	Preference	1
Plankton	169	5	Sultana	Open	Empty	Open	Right	Right	First	Preference	Anti Preference	0
Plankton	170	14	Fat	Open	Hazelnut	Open	Left	Left	First	Preference	Preference	1
Plankton	173	8	Empty	Closed	Fat	Closed	Left	Right	Second	Preference	Preference	1
Plankton	175	19	Fat	Closed	Hazelnut	Closed	Right	Left	Second	Preference	Preference	1
Plankton	177	8	Fat	Closed	Empty	Closed	Left	Left	First	Preference	Preference	1
Plankton	178	10	Hazelnut	Closed	Empty	Closed	Right	Left	Second	Preference	Preference	1
Plankton	180	1	Fat	Open	Empty	Open	Left	Left	First	Preference	Preference	1
Plankton	183	14	Hazelnut	Open	Fat	Open	Right	Right	First	Preference	Preference	1
Plankton	184	5	Sultana	Open	Empty	Open	Left	Right	Second	Preference	Anti Preference	0
Plankton	187	1	Fat	Open	Empty	Open	Right	Left	Second	Preference	Preference	1
Plankton	190	1	Empty	Open	Fat	Open	Left	Right	Second	Preference	Preference	1
Plankton	192	23	Sultana	Open	Hazelnut	Open	Right	Right	First	Preference	Preference	1
Plankton	193	12	Sultana	Closed	Empty	Closed	Left	Right	Second	Preference	Anti Preference	0
Plankton	195	26	Sultana	Closed	Hazelnut	Closed	Right	Right	First	Preference	Preference	1
Plankton	198	19	Fat	Closed	Hazelnut	Closed	Right	Left	Second	Preference	Preference	1
Plankton	200	19	Hazelnut	Closed	Fat	Closed	Left	Right	Second	Preference	Preference	1
Plankton	201	23	Hazelnut	Open	Sultana	Open	Left	Left	First	Preference	Preference	1
Plankton	202	26	Hazelnut	Closed	Sultana	Closed	Right	Left	Second	Preference	Preference	1
Plankton	203	19	Hazelnut	Closed	Fat	Closed	Right	Right	First	Preference	Preference	1
Plankton	204	14	Hazelnut	Open	Fat	Open	Left	Right	Second	Preference	Preference	1
Plankton	208	12	Sultana	Closed	Empty	Closed	Left	Right	Second	Preference	Anti Preference	0
Plankton	211	3	Empty	Open	Hazelnut	Open	Left	Right	Second	Preference	Preference	1
Plankton	212	26	Hazelnut	Closed	Sultana	Closed	Left	Left	First	Preference	Preference	1
Plankton	213	3	Hazelnut	Open	Empty	Open	Right	Left	Second	Preference	Preference	1
Plankton	214	1	Empty	Open	Fat	Open	Right	Right	First	Preference	Preference	1
Plankton	215	14	Fat	Open	Hazelnut	Open	Left	Left	First	Preference	Preference	1
Plankton	220	21	Fat	Closed	Sultana	Closed	Left	Left	First	Preference	Preference	1
Plankton	222	3	Hazelnut	Open	Empty	Open	Right	Left	Second	Preference	Preference	1
Plankton	223	23	Sultana	Open	Hazelnut	Open	Left	Right	Second	Preference	Preference	1
Plankton	226	26	Sultana	Closed	Hazelnut	Closed	Left	Right	Second	Preference	Preference	1
Plankton	227	23	Sultana	Open	Hazelnut	Open	Right	Right	First	Preference	Preference	1
Plankton	234	8	Fat	Closed	Empty	Closed	Right	Left	Second	Preference	Preference	1
Plankton	235	23	Hazelnut	Open	Sultana	Open	Left	Left	First	Preference	Preference	1
Plankton	238	14	Hazelnut	Open	Fat	Open	Right	Right	First	Preference	Preference	1
Plankton	239	19	Fat	Closed	Hazelnut	Closed	Left	Left	First	Preference	Preference	1
Plankton	240	5	Empty	Open	Sultana	Open	Left	Right	Second	Preference	Preference	1
Plankton	244	26	Hazelnut	Closed	Sultana	Closed	Right	Left	Second	Preference	Preference	1
Plankton	245	26	Sultana	Closed	Hazelnut	Closed	Left	Right	Second	Preference	Preference	1
Plankton	249	12	Empty	Closed	Sultana	Closed	Left	Left	First	Preference	Anti Preference	0
Plankton	250	5	Sultana	Open	Empty	Open	Right	Right	First	Preference	Anti Preference	0
Plankton	254	21	Sultana	Closed	Fat	Closed	Right	Right	First	Preference	Preference	1
Plankton	255	21	Fat	Closed	Sultana	Closed	Left	Left	First	Preference	Preference	1
Plankton	258	21	Sultana	Closed	Fat	Closed	Right	Right	First	Preference	Preference	1
Plankton	260	21	Fat	Closed	Sultana	Closed	Right	Left	Second	Preference	Preference	1
Plankton	262	26	Hazelnut	Closed	Sultana	Closed	Left	Right	Second	Preference	Anti Preference	0
Plankton	266	14	Hazelnut	Open	Fat	Open	Left	Right	Second	Preference	Preference	1
Plankton	268	5	Empty	Open	Sultana	Open	Right	Right	First	Preference	Preference	1
Plankton	269	10	Empty	Closed	Hazelnut	Closed	Right	Right	First	Preference	Preference	1
Plankton	273	5	Sultana	Open	Empty	Open	Left	Right	Second	Preference	Anti Preference	0
Plankton	276	19	Hazelnut	Closed	Fat	Closed	Right	Right	First	Preference	Preference	1
Plankton	282	23	Sultana	Open	Hazelnut	Open	Right	Right	First	Preference	Preference	1
Plankton	284	26	Hazelnut	Closed	Sultana	Closed	Right	Left	Second	Preference	Preference	1
Plankton	286	10	Hazelnut	Closed	Empty	Closed	Left	Left	First	Preference	Preference	1
Plankton	287	5	Sultana	Open	Empty	Open	Right	Left	Second	Preference	Preference	1
Plankton	288	10	Hazelnut	Closed	Empty	Closed	Left	Left	First	Preference	Preference	1
Plankton	290	3	Hazelnut	Open	Empty	Open	Left	Left	First	Preference	Preference	1
Plankton	291	5	Empty	Open	Sultana	Open	Right	Right	First	Preference	Preference	1
Plankton	293	23	Sultana	Open	Hazelnut	Open	Left	Right	Second	Preference	Preference	1
Plankton	295	8	Empty	Closed	Fat	Closed	Right	Right	First	Preference	Preference	1
Plankton	298	16	Fat	Open	Sultana	Open	Left	Left	First	Preference	Preference	1
Plankton	302	5	Empty	Open	Sultana	Open	Left	Right	Second	Preference	Preference	1
Plankton	306	26	Sultana	Closed	Hazelnut	Closed	Right	Left	Second	Preference	Anti Preference	0
Plankton	307	12	Sultana	Closed	Empty	Closed	Left	Right	Second	Preference	Anti Preference	0
Plankton	309	14	Fat	Open	Hazelnut	Open	Right	Left	Second	Preference	Preference	1
Plankton	310	3	Empty	Open	Hazelnut	Open	Left	Right	Second	Preference	Preference	1
Plankton	312	3	Hazelnut	Open	Empty	Open	Left	Left	First	Preference	Preference	1
Plankton	313	14	Fat	Open	Hazelnut	Open	Right	Left	Second	Preference	Preference	1
Plankton	317	1	Fat	Open	Empty	Open	Right	Left	Second	Preference	Preference	1
Plankton	318	14	Hazelnut	Open	Fat	Open	Right	Right	First	Preference	Preference	1
Plankton	321	1	Empty	Open	Fat	Open	Left	Right	Second	Preference	Preference	1
Plankton	323	3	Empty	Open	Hazelnut	Open	Left	Right	Second	Preference	Preference	1
Taz	2	10	Hazelnut	Closed	Empty	Closed	Left	Left	First	Preference	Preference	1
Taz	4	21	Fat	Closed	Sultana	Closed	Right	Left	Second	Preference	Preference	1
Taz	6	19	Fat	Closed	Hazelnut	Closed	Left	Left	First	Preference	Preference	1
Taz	8	8	Fat	Closed	Empty	Closed	Right	Left	Second	Preference	Preference	1
Taz	10	12	Sultana	Closed	Empty	Closed	Left	Right	Second	Preference	Anti Preference	0
Taz	11	14	Hazelnut	Open	Fat	Open	Right	Right	First	Preference	Preference	1
Taz	12	16	Sultana	Open	Fat	Open	Left	Right	Second	Preference	Preference	1
Taz	15	1	Empty	Open	Fat	Open	Right	Right	First	Preference	Preference	1
Taz	18	5	Empty	Open	Sultana	Open	Right	Left	Second	Preference	Anti Preference	0
Taz	19	12	Sultana	Closed	Empty	Closed	Right	Right	First	Preference	Anti Preference	0
Taz	23	12	Empty	Closed	Sultana	Closed	Left	Right	Second	Preference	Preference	1
Taz	25	21	Fat	Closed	Sultana	Closed	Right	Left	Second	Preference	Preference	1
Taz	26	5	Sultana	Open	Empty	Open	Left	Left	First	Preference	Preference	1
Taz	30	26	Sultana	Closed	Hazelnut	Closed	Right	Left	Second	Preference	Anti Preference	0
Taz	32	21	Fat	Closed	Sultana	Closed	Left	Left	First	Preference	Preference	1
Taz	35	14	Fat	Open	Hazelnut	Open	Right	Left	Second	Preference	Preference	1
Taz	38	21	Sultana	Closed	Fat	Closed	Right	Right	First	Preference	Preference	1
Taz	44	1	Fat	Open	Empty	Open	Left	Left	First	Preference	Preference	1
Taz	45	12	Sultana	Closed	Empty	Closed	Right	Left	Second	Preference	Preference	1
Taz	46	5	Sultana	Open	Empty	Open	Left	Right	Second	Preference	Anti Preference	0
Taz	47	19	Hazelnut	Closed	Fat	Closed	Left	Right	Second	Preference	Preference	1
Taz	49	19	Hazelnut	Closed	Fat	Closed	Right	Right	First	Preference	Preference	1
Taz	50	14	Hazelnut	Open	Fat	Open	Left	Left	First	Preference	Anti Preference	0
Taz	55	3	Hazelnut	Open	Empty	Open	Right	Left	Second	Preference	Preference	1
Taz	59	26	Hazelnut	Closed	Sultana	Closed	Right	Left	Second	Preference	Preference	1
Taz	62	26	Hazelnut	Closed	Sultana	Closed	Right	Left	Second	Preference	Preference	1
Taz	64	21	Sultana	Closed	Fat	Closed	Left	Right	Second	Preference	Preference	1
Taz	65	8	Empty	Closed	Fat	Closed	Right	Right	First	Preference	Preference	1
Taz	67	10	Empty	Closed	Hazelnut	Closed	Left	Right	Second	Preference	Preference	1
Taz	71	10	Empty	Closed	Hazelnut	Closed	Left	Right	Second	Preference	Preference	1
Taz	72	5	Sultana	Open	Empty	Open	Right	Left	Second	Preference	Preference	1
Taz	73	26	Sultana	Closed	Hazelnut	Closed	Left	Right	Second	Preference	Preference	1
Taz	74	21	Fat	Closed	Sultana	Closed	Left	Left	First	Preference	Preference	1
Taz	76	19	Hazelnut	Closed	Fat	Closed	Right	Right	First	Preference	Preference	1
Taz	79	19	Hazelnut	Closed	Fat	Closed	Right	Right	First	Preference	Preference	1
Taz	80	12	Empty	Closed	Sultana	Closed	Right	Right	First	Preference	Preference	1
Taz	82	8	Empty	Closed	Fat	Closed	Left	Right	Second	Preference	Preference	1
Taz	83	3	Empty	Open	Hazelnut	Open	Right	Right	First	Preference	Preference	1
Taz	84	19	Fat	Closed	Hazelnut	Closed	Right	Left	Second	Preference	Preference	1
Taz	85	26	Hazelnut	Closed	Sultana	Closed	Left	Left	First	Preference	Preference	1
Taz	87	12	Empty	Closed	Sultana	Closed	Right	Right	First	Preference	Preference	1
Taz	88	23	Hazelnut	Open	Sultana	Open	Right	Left	Second	Preference	Preference	1
Taz	96	1	Empty	Open	Fat	Open	Left	Right	Second	Preference	Preference	1
Taz	99	12	Sultana	Closed	Empty	Closed	Left	Left	First	Preference	Preference	1
Taz	100	26	Sultana	Closed	Hazelnut	Closed	Left	Right	Second	Preference	Preference	1
Taz	103	1	Empty	Open	Fat	Open	Left	Right	Second	Preference	Preference	1
Taz	104	10	Empty	Closed	Hazelnut	Closed	Right	Right	First	Preference	Preference	1
Taz	105	5	Sultana	Open	Empty	Open	Right	Left	Second	Preference	Preference	1
Taz	110	3	Hazelnut	Open	Empty	Open	Left	Left	First	Preference	Preference	1
Taz	112	1	Fat	Open	Empty	Open	Right	Left	Second	Preference	Preference	1
Taz	114	23	Sultana	Open	Hazelnut	Open	Left	Left	First	Preference	Anti Preference	0
Taz	115	14	Hazelnut	Open	Fat	Open	Right	Right	First	Preference	Preference	1
Taz	117	23	Sultana	Open	Hazelnut	Open	Left	Right	Second	Preference	Preference	1
Taz	121	23	Sultana	Open	Hazelnut	Open	Right	Right	First	Preference	Preference	1
Taz	122	16	Fat	Open	Sultana	Open	Left	Left	First	Preference	Preference	1
Taz	123	26	Hazelnut	Closed	Sultana	Closed	Left	Left	First	Preference	Preference	1
Taz	125	3	Hazelnut	Open	Empty	Open	Right	Left	Second	Preference	Preference	1
Taz	126	19	Hazelnut	Closed	Fat	Closed	Left	Right	Second	Preference	Preference	1
Taz	127	14	Fat	Open	Hazelnut	Open	Left	Left	First	Preference	Preference	1
Taz	128	3	Hazelnut	Open	Empty	Open	Right	Left	Second	Preference	Preference	1
Taz	135	12	Empty	Closed	Sultana	Closed	Right	Right	First	Preference	Preference	1
Taz	138	14	Fat	Open	Hazelnut	Open	Right	Left	Second	Preference	Preference	1
Taz	143	5	Empty	Open	Sultana	Open	Left	Left	First	Preference	Anti Preference	0
Taz	146	23	Sultana	Open	Hazelnut	Open	Right	Right	First	Preference	Preference	1
Taz	147	10	Hazelnut	Closed	Empty	Closed	Left	Left	First	Preference	Preference	1
Taz	150	26	Sultana	Closed	Hazelnut	Closed	Left	Right	Second	Preference	Preference	1
Taz	151	19	Fat	Closed	Hazelnut	Closed	Left	Left	First	Preference	Preference	1
Taz	153	21	Sultana	Closed	Fat	Closed	Left	Right	Second	Preference	Preference	1
Taz	160	19	Fat	Closed	Hazelnut	Closed	Right	Left	Second	Preference	Preference	1
Taz	161	16	Fat	Open	Sultana	Open	Right	Left	Second	Preference	Preference	1
Taz	164	16	Fat	Open	Sultana	Open	Left	Left	First	Preference	Preference	1
Taz	172	1	Empty	Open	Fat	Open	Right	Right	First	Preference	Preference	1
Taz	174	14	Hazelnut	Open	Fat	Open	Right	Right	First	Preference	Preference	1
Taz	176	5	Empty	Open	Sultana	Open	Right	Right	First	Preference	Preference	1
Taz	178	26	Sultana	Closed	Hazelnut	Closed	Right	Right	First	Preference	Preference	1
Taz	180	21	Fat	Closed	Sultana	Closed	Left	Left	First	Preference	Preference	1
Taz	182	1	Fat	Open	Empty	Open	Right	Left	Second	Preference	Preference	1
Taz	183	26	Hazelnut	Closed	Sultana	Closed	Right	Right	First	Preference	Anti Preference	0
Taz	186	14	Fat	Open	Hazelnut	Open	Right	Left	Second	Preference	Preference	1
Taz	187	8	Fat	Closed	Empty	Closed	Right	Left	Second	Preference	Preference	1
Taz	188	5	Empty	Open	Sultana	Open	Left	Left	First	Preference	Anti Preference	0
Taz	191	14	Fat	Open	Hazelnut	Open	Left	Left	First	Preference	Preference	1
Taz	193	8	Empty	Closed	Fat	Closed	Right	Right	First	Preference	Preference	1
Taz	194	8	Empty	Closed	Fat	Closed	Right	Right	First	Preference	Preference	1
Taz	196	10	Empty	Closed	Hazelnut	Closed	Left	Right	Second	Preference	Preference	1
Taz	200	21	Sultana	Closed	Fat	Closed	Left	Right	Second	Preference	Preference	1
Taz	201	1	Empty	Open	Fat	Open	Right	Right	First	Preference	Preference	1
Taz	203	3	Empty	Open	Hazelnut	Open	Right	Left	Second	Preference	Anti Preference	0
Taz	204	19	Fat	Closed	Hazelnut	Closed	Left	Left	First	Preference	Preference	1
Taz	206	3	Empty	Open	Hazelnut	Open	Left	Right	Second	Preference	Preference	1
Taz	212	8	Fat	Closed	Empty	Closed	Left	Left	First	Preference	Preference	1
Taz	213	14	Hazelnut	Open	Fat	Open	Left	Right	Second	Preference	Preference	1
Taz	215	3	Hazelnut	Open	Empty	Open	Left	Left	First	Preference	Preference	1
Taz	218	10	Hazelnut	Closed	Empty	Closed	Left	Left	First	Preference	Preference	1
Taz	219	16	Sultana	Open	Fat	Open	Left	Right	Second	Preference	Preference	1
Taz	220	21	Sultana	Closed	Fat	Closed	Right	Right	First	Preference	Preference	1
Taz	222	26	Sultana	Closed	Hazelnut	Closed	Right	Left	Second	Preference	Anti Preference	0
Taz	223	12	Sultana	Closed	Empty	Closed	Right	Left	Second	Preference	Preference	1
Taz	226	5	Empty	Open	Sultana	Open	Right	Left	Second	Preference	Anti Preference	0
Taz	230	10	Empty	Closed	Hazelnut	Closed	Right	Right	First	Preference	Preference	1
Taz	234	16	Fat	Open	Sultana	Open	Right	Left	Second	Preference	Preference	1
Taz	236	8	Fat	Closed	Empty	Closed	Left	Left	First	Preference	Preference	1
Taz	244	23	Sultana	Open	Hazelnut	Open	Right	Right	First	Preference	Preference	1
Taz	245	14	Hazelnut	Open	Fat	Open	Left	Right	Second	Preference	Preference	1
Taz	248	16	Sultana	Open	Fat	Open	Right	Right	First	Preference	Preference	1
Taz	249	12	Sultana	Closed	Empty	Closed	Left	Left	First	Preference	Preference	1
Taz	252	10	Hazelnut	Closed	Empty	Closed	Right	Left	Second	Preference	Preference	1
Taz	254	5	Empty	Open	Sultana	Open	Left	Right	Second	Preference	Preference	1
Taz	255	19	Fat	Closed	Hazelnut	Closed	Right	Left	Second	Preference	Preference	1
Taz	257	12	Empty	Closed	Sultana	Closed	Left	Left	First	Preference	Anti Preference	0
Taz	258	23	Hazelnut	Open	Sultana	Open	Left	Left	First	Preference	Preference	1
Taz	260	14	Fat	Open	Hazelnut	Open	Left	Left	First	Preference	Preference	1
Taz	262	3	Empty	Open	Hazelnut	Open	Right	Right	First	Preference	Preference	1
Taz	265	23	Hazelnut	Open	Sultana	Open	Left	Left	First	Preference	Preference	1
Taz	269	10	Empty	Closed	Hazelnut	Closed	Right	Left	Second	Preference	Anti Preference	0
Taz	270	16	Sultana	Open	Fat	Open	Right	Right	First	Preference	Preference	1
Taz	271	16	Sultana	Open	Fat	Open	Left	Right	Second	Preference	Preference	1
Taz	272	1	Fat	Open	Empty	Open	Left	Left	First	Preference	Preference	1
Taz	274	3	Empty	Open	Hazelnut	Open	Left	Right	Second	Preference	Preference	1
Taz	275	5	Sultana	Open	Empty	Open	Left	Left	First	Preference	Preference	1
Taz	278	12	Empty	Closed	Sultana	Closed	Left	Left	First	Preference	Anti Preference	0
Taz	279	16	Fat	Open	Sultana	Open	Right	Left	Second	Preference	Preference	1
Taz	280	1	Fat	Open	Empty	Open	Right	Left	Second	Preference	Preference	1
Taz	284	23	Hazelnut	Open	Sultana	Open	Right	Left	Second	Preference	Preference	1
Taz	286	16	Fat	Open	Sultana	Open	Left	Left	First	Preference	Preference	1
Taz	293	23	Hazelnut	Open	Sultana	Open	Left	Left	First	Preference	Preference	1
Taz	295	21	Fat	Closed	Sultana	Closed	Right	Left	Second	Preference	Preference	1
Taz	298	21	Sultana	Closed	Fat	Closed	Right	Right	First	Preference	Preference	1
Taz	299	10	Hazelnut	Closed	Empty	Closed	Right	Left	Second	Preference	Preference	1
Taz	300	3	Empty	Open	Hazelnut	Open	Left	Right	Second	Preference	Preference	1
Taz	301	23	Sultana	Open	Hazelnut	Open	Left	Right	Second	Preference	Preference	1
Taz	302	5	Sultana	Open	Empty	Open	Right	Left	Second	Preference	Preference	1
Taz	303	8	Fat	Closed	Empty	Closed	Left	Left	First	Preference	Preference	1
Taz	306	16	Sultana	Open	Fat	Open	Right	Right	First	Preference	Preference	1
Taz	307	1	Empty	Open	Fat	Open	Left	Right	Second	Preference	Preference	1
Taz	309	8	Empty	Closed	Fat	Closed	Left	Right	Second	Preference	Preference	1
Taz	311	8	Fat	Closed	Empty	Closed	Right	Left	Second	Preference	Preference	1
Taz	312	19	Hazelnut	Closed	Fat	Closed	Left	Right	Second	Preference	Preference	1
Taz	313	26	Hazelnut	Closed	Sultana	Closed	Left	Left	First	Preference	Preference	1
Taz	314	23	Hazelnut	Open	Sultana	Open	Right	Left	Second	Preference	Preference	1
Taz	317	8	Empty	Closed	Fat	Closed	Left	Right	Second	Preference	Preference	1
Taz	319	1	Fat	Open	Empty	Open	Left	Left	First	Preference	Preference	1
Taz	321	10	Hazelnut	Closed	Empty	Closed	Right	Left	Second	Preference	Preference	1
Taz	324	3	Hazelnut	Open	Empty	Open	Left	Left	First	Preference	Preference	1
