# Supplementary material for: Contrafreeloading in kea (Nestor notabilis) in comparison to Grey parrots (Psittacus erithacus)
Source: Sci Rep. 2022 Oct 18;12:17415. doi: 10.1038/s41598-022-21370-6 (PMC9579195; doi:10.1038/s41598-022-21370-6)
Supplement: Supplementary file 4 — Supplementary Information 4. [file 41598_2022_21370_MOESM4_ESM.csv]

Subject	Trial #	Left	Right	Choice Side	Contrafreeloading
Blofeld	1	With Shell	Without Shell	Right	0
Blofeld	2	Without Shell	With Shell	Left	0
Blofeld	3	With Shell	Without Shell	Right	0
Blofeld	4	With Shell	Without Shell	Right	0
Blofeld	5	Without Shell	With Shell	Left	0
Blofeld	6	Without Shell	With Shell	Left	0
Blofeld	7	With Shell	Without Shell	Right	0
Blofeld	8	With Shell	Without Shell	Right	0
Blofeld	9	Without Shell	With Shell	Left	0
Blofeld	10	Without Shell	With Shell	Left	0
Blofeld	11	With Shell	Without Shell	Right	0
Blofeld	12	With Shell	Without Shell	Right	0
Blofeld	13	Without Shell	With Shell	Left	0
Blofeld	14	With Shell	Without Shell	Right	0
Blofeld	15	Without Shell	With Shell	Left	0
Blofeld	16	Without Shell	With Shell	Left	0
Blofeld	17	With Shell	Without Shell	Right	0
Blofeld	18	With Shell	Without Shell	Right	0
Blofeld	19	Without Shell	With Shell	Left	0
Blofeld	20	Without Shell	With Shell	Left	0
Bruce	1	Without Shell	With Shell	Left	0
Bruce	2	With Shell	Without Shell	Right	0
Bruce	3	With Shell	Without Shell	Right	0
Bruce	4	Without Shell	With Shell	Left	0
Bruce	5	With Shell	Without Shell	Right	0
Bruce	6	With Shell	Without Shell	Right	0
Bruce	7	Without Shell	With Shell	Left	0
Bruce	8	Without Shell	With Shell	Left	0
Bruce	9	With Shell	Without Shell	Right	0
Bruce	10	Without Shell	With Shell	Left	0
Bruce	11	With Shell	Without Shell	Right	0
Bruce	12	Without Shell	With Shell	Left	0
Bruce	13	Without Shell	With Shell	Left	0
Bruce	14	With Shell	Without Shell	Right	0
Bruce	15	Without Shell	With Shell	Left	0
Bruce	16	With Shell	Without Shell	Right	0
Bruce	17	With Shell	Without Shell	Right	0
Bruce	18	Without Shell	With Shell	Left	0
Bruce	19	Without Shell	With Shell	Left	0
Bruce	20	With Shell	Without Shell	Right	0
Harley Quinn	1	Without Shell	With Shell	Left	0
Harley Quinn	2	Without Shell	With Shell	Left	0
Harley Quinn	3	With Shell	Without Shell	Left	1
Harley Quinn	4	With Shell	Without Shell	Right	0
Harley Quinn	5	Without Shell	With Shell	Left	0
Harley Quinn	6	With Shell	Without Shell	Left	1
Harley Quinn	7	With Shell	Without Shell	Right	0
Harley Quinn	8	Without Shell	With Shell	Left	0
Harley Quinn	9	Without Shell	With Shell	Left	0
Harley Quinn	10	With Shell	Without Shell	Right	0
Harley Quinn	11	Without Shell	With Shell	Right	1
Harley Quinn	12	With Shell	Without Shell	Right	0
Harley Quinn	13	With Shell	Without Shell	Right	0
Harley Quinn	14	Without Shell	With Shell	Left	0
Harley Quinn	15	With Shell	Without Shell	Right	0
Harley Quinn	16	With Shell	Without Shell	Right	0
Harley Quinn	17	Without Shell	With Shell	Left	0
Harley Quinn	18	Without Shell	With Shell	Right	1
Harley Quinn	19	With Shell	Without Shell	Left	1
Harley Quinn	20	Without Shell	With Shell	Left	0
Loki	1	With Shell	Without Shell	Right	0
Loki	2	With Shell	Without Shell	Right	0
Loki	3	Without Shell	With Shell	Left	0
Loki	4	With Shell	Without Shell	Right	0
Loki	5	Without Shell	With Shell	Left	0
Loki	6	Without Shell	With Shell	Left	0
Loki	7	With Shell	Without Shell	Right	0
Loki	8	With Shell	Without Shell	Right	0
Loki	9	Without Shell	With Shell	Left	0
Loki	10	Without Shell	With Shell	Left	0
Loki	11	With Shell	Without Shell	Left	1
Loki	12	Without Shell	With Shell	Left	0
Loki	13	Without Shell	With Shell	Left	0
Loki	14	With Shell	Without Shell	Right	0
Loki	15	With Shell	Without Shell	Right	0
Loki	16	Without Shell	With Shell	Left	0
Loki	17	Without Shell	With Shell	Left	0
Loki	18	With Shell	Without Shell	Right	0
Loki	19	With Shell	Without Shell	Right	0
Loki	20	Without Shell	With Shell	Left	0
Moriarty	1	Without Shell	With Shell	Left	0
Moriarty	2	With Shell	Without Shell	Right	0
Moriarty	3	With Shell	Without Shell	Right	0
Moriarty	4	Without Shell	With Shell	Left	0
Moriarty	5	With Shell	Without Shell	Right	0
Moriarty	6	Without Shell	With Shell	Left	0
Moriarty	7	With Shell	Without Shell	Right	0
Moriarty	8	Without Shell	With Shell	Left	0
Moriarty	9	Without Shell	With Shell	Left	0
Moriarty	10	With Shell	Without Shell	Right	0
Moriarty	11	With Shell	Without Shell	Right	0
Moriarty	12	Without Shell	With Shell	Left	0
Moriarty	13	Without Shell	With Shell	Left	0
Moriarty	14	With Shell	Without Shell	Right	0
Moriarty	15	With Shell	Without Shell	Right	0
Moriarty	16	Without Shell	With Shell	Left	0
Moriarty	17	Without Shell	With Shell	Left	0
Moriarty	18	With Shell	Without Shell	Right	0
Moriarty	19	With Shell	Without Shell	Right	0
Moriarty	20	Without Shell	With Shell	Left	0
Neo	1	Without Shell	With Shell	Right	1
Neo	2	With Shell	Without Shell	Left	1
Neo	3	Without Shell	With Shell	Left	0
Neo	4	With Shell	Without Shell	Right	0
Neo	5	Without Shell	With Shell	Left	0
Neo	6	Without Shell	With Shell	Left	0
Neo	7	With Shell	Without Shell	Right	0
Neo	8	With Shell	Without Shell	Right	0
Neo	9	Without Shell	With Shell	Left	0
Neo	10	With Shell	Without Shell	Right	0
Neo	11	Without Shell	With Shell	Left	0
Neo	12	With Shell	Without Shell	Right	0
Neo	13	With Shell	Without Shell	Right	0
Neo	14	Without Shell	With Shell	Left	0
Neo	15	Without Shell	With Shell	Left	0
Neo	16	With Shell	Without Shell	Right	0
Neo	17	Without Shell	With Shell	Left	0
Neo	18	Without Shell	With Shell	Left	0
Neo	19	With Shell	Without Shell	Right	0
Neo	20	With Shell	Without Shell	Right	0
Plankton	1	With Shell	Without Shell	Right	0
Plankton	2	Without Shell	With Shell	Right	1
Plankton	3	With Shell	Without Shell	Right	0
Plankton	4	Without Shell	With Shell	Left	0
Plankton	5	Without Shell	With Shell	Right	1
Plankton	6	With Shell	Without Shell	Left	1
Plankton	7	With Shell	Without Shell	Right	0
Plankton	8	Without Shell	With Shell	Left	0
Plankton	9	With Shell	Without Shell	Right	0
Plankton	10	Without Shell	With Shell	Left	0
Plankton	11	With Shell	Without Shell	Right	0
Plankton	12	Without Shell	With Shell	Left	0
Plankton	13	With Shell	Without Shell	Right	0
Plankton	14	Without Shell	With Shell	Left	0
Plankton	15	Without Shell	With Shell	Left	0
Plankton	16	With Shell	Without Shell	Right	0
Plankton	17	With Shell	Without Shell	Right	0
Plankton	18	Without Shell	With Shell	Left	0
Plankton	19	With Shell	Without Shell	Right	0
Plankton	20	Without Shell	With Shell	Left	0
Taz	1	With Shell	Without Shell	Right	0
Taz	2	Without Shell	With Shell	Left	0
Taz	3	With Shell	Without Shell	Right	0
Taz	4	Without Shell	With Shell	Left	0
Taz	5	Without Shell	With Shell	Right	1
Taz	6	With Shell	Without Shell	Right	0
Taz	7	With Shell	Without Shell	Right	0
Taz	8	Without Shell	With Shell	Left	0
Taz	9	Without Shell	With Shell	Left	0
Taz	10	With Shell	Without Shell	Right	0
Taz	11	Without Shell	With Shell	Left	0
Taz	12	With Shell	Without Shell	Right	0
Taz	13	Without Shell	With Shell	Left	0
Taz	14	With Shell	Without Shell	Right	0
Taz	15	With Shell	Without Shell	Right	0
Taz	16	Without Shell	With Shell	Left	0
Taz	17	Without Shell	With Shell	Left	0
Taz	18	With Shell	Without Shell	Right	0
Taz	19	With Shell	Without Shell	Right	0
Taz	20	Without Shell	With Shell	Right	1
